# Supplementary material for: Stochastic evolutionary voluntary public goods game with punishment in a Quasi-birth-and-death process
Source: Sci Rep. 2017 Nov 23;7:16110. doi: 10.1038/s41598-017-16140-8 (PMC5700967; doi:10.1038/s41598-017-16140-8)
Supplement: Supplementary file 1 — Supplementary Information [file 41598_2017_16140_MOESM1_ESM.xlsx]

## Sheet: Sheet1
		The possible stochastic stable states and their limit probability (alpha=0.1,gamma=0.3)																										Summary of results
parameters		L	L	P	L	D	L	C+P																		C	SUM	All L	All D	C+P
r	sigma	(0,0,0)	(0,0,1)	(0,0,20)	(0,1,0)	(0,20,0)	(1,0,0)	(1,0,19)	(2,0,18)	(3,0,17)	(4,0,16)	(5,0,15)	(6,0,14)	(7,0,13)	(8,0,12)	(9,0,11)	(10,0,10)	(11,0,9)	(12,0,8)	(13,0,7)	(14,0,6)	(15,0,5)	(16,0,4)	(17,0,3)	(18,0,2)	(20,0,0)
1.1	0.01	0.247984	0.141705	8.02492e-06	0.460541	0.000387151	0.141705	1.37302e-05	3.4627e-05	7.95264e-05	0.000159701	0.000284275	0.000455006	0.000658678	0.000859637	0.00100331	0.0010392	0.000951795	0.000772329	0.000559006	0.000364036	0.000214478	0.00011403	5.40797e-05	2.25993e-05	4.9549e-06	0.999974	0.991934	0.000387151	0.00765303
1.2	0.1	0.220664	0.126094	0.00037053	0.409804	0.000978411	0.126094	0.000554365	0.00117506	0.00234107	0.00414217	0.00655425	0.00939445	0.0122638	0.0145204	0.0154427	0.0146181	0.0122636	0.00913879	0.00609872	0.00368407	0.00202965	0.00101839	0.000460209	0.000185077	3.90596e-05	0.999928	0.882655	0.000978411	0.116294
1.3	0.1	0.240036	0.137164	9.42002e-05	0.445781	0.000916941	0.137164	0.000150109	0.000340429	0.000702352	0.00126424	0.00202103	0.00292596	0.00387221	0.00467168	0.0050877	0.0049514	0.00428356	0.00329927	0.00227966	0.00142741	0.000815128	0.000423189	0.00019712	8.12487e-05	1.75726e-05	0.999967	0.960144	0.000916941	0.0389055
1.3	0.2	0.197795	0.113026	0.000367638	0.367333	0.000608884	0.113026	0.000555324	0.00121325	0.00252985	0.00474401	0.00805177	0.0125102	0.0178558	0.0232737	0.0273953	0.0287689	0.0265215	0.021195	0.0147604	0.00911309	0.00504625	0.00250821	0.00111224	0.000437511	8.97953e-05	0.999838	0.79118	0.000608884	0.20805
1.4	0.1	0.244257	0.139575	4.01512e-05	0.45362	0.00106897	0.139575	6.57843e-05	0.000155649	0.000334119	0.000623918	0.00103065	0.00153526	0.0020831	0.00257091	0.00286094	0.00284366	0.00251186	0.00197444	0.00139082	0.000886108	0.000513493	0.000269737	0.000126793	5.26215e-05	1.14567e-05	0.999978	0.977027	0.00106897	0.0218815
1.4	0.2	0.220704	0.126117	0.000370467	0.409879	0.000796848	0.126117	0.000554439	0.00117527	0.0023415	0.00414295	0.00655548	0.00939619	0.0122661	0.0145231	0.0154456	0.0146208	0.0122659	0.00914049	0.00609985	0.00368475	0.00203003	0.00101858	0.000460295	0.000185112	3.90683e-05	0.99993	0.882817	0.000796848	0.116316
1.4	0.3	0.19503	0.111446	0.000362518	0.362199	0.000413734	0.111446	0.00054758	0.00119633	0.00249463	0.00467814	0.00794055	0.0123393	0.017618	0.0229839	0.0271187	0.0286859	0.0271081	0.0229483	0.0175101	0.012015	0.00727105	0.00381562	0.00174031	0.000692856	0.000142756	0.999744	0.780121	0.000413734	0.21921
1.5	0.1	0.245761	0.140435	2.37402e-05	0.456413	0.00143112	0.140435	3.9711e-05	9.6157e-05	0.000211183	0.000403579	0.000681768	0.00103665	0.00143231	0.00179606	0.00202734	0.00204179	0.00182606	0.00145224	0.00103403	0.000665035	0.000388388	0.000205259	9.69277e-05	4.03646e-05	8.81737e-06	0.999982	0.983044	0.00143112	0.0155074
1.5	0.2	0.234392	0.133938	0.000178196	0.435299	0.000943641	0.133938	0.000275853	0.000604112	0.00121526	0.00214665	0.00338086	0.00483033	0.00630861	0.00750576	0.00805428	0.00771851	0.00657263	0.00498215	0.0033883	0.00208915	0.00117596	0.000602801	0.000277847	0.000113605	2.4381e-05	0.999956	0.937567	0.000943641	0.0614452
1.5	0.3	0.204293	0.116739	0.000379493	0.379401	0.000552562	0.116739	0.000572976	0.00125135	0.00260774	0.00488424	0.00826946	0.0127807	0.0180209	0.0227738	0.0253534	0.0247243	0.0211424	0.01593	0.0106695	0.00642432	0.00350562	0.00173395	0.000770662	0.000305035	6.32495e-05	0.999887	0.817171	0.000552562	0.182163
1.5	0.4	0.194578	0.111187	0.000361684	0.361359	0.000316054	0.111187	0.000546318	0.00119356	0.00248884	0.00466727	0.00792212	0.0123107	0.0175773	0.022931	0.027057	0.028623	0.0270563	0.0229284	0.0175694	0.012287	0.00785104	0.00445402	0.00214922	0.000882944	0.000185584	0.999669	0.778311	0.000316054	0.221043
1.6	0.1	0.246418	0.14081	1.67277e-05	0.457633	0.00201874	0.14081	2.80674e-05	6.8875e-05	0.000153613	0.000298534	0.000513128	0.000793243	0.0011122	0.00141193	0.00161005	0.00163545	0.0014735	0.00117943	0.000844429	0.000545553	0.000319734	0.000169427	8.01718e-05	3.34426e-05	7.31952e-06	0.999985	0.985671	0.00201874	0.0122948
1.6	0.2	0.239975	0.137129	9.40487e-05	0.445669	0.00117035	0.137129	0.000150028	0.000340331	0.000702183	0.00126393	0.00202053	0.00292523	0.00387124	0.0046705	0.00508642	0.00495015	0.00428248	0.00329844	0.00227909	0.00142705	0.000814924	0.000423084	0.000197072	8.12304e-05	1.75681e-05	0.999968	0.959902	0.00117035	0.0388955
1.6	0.3	0.220721	0.126126	0.000370395	0.409911	0.000719797	0.126126	0.000554456	0.00117535	0.00234168	0.00414326	0.00655599	0.00939693	0.0122671	0.0145242	0.0154468	0.014622	0.0122668	0.0091412	0.00610033	0.00368504	0.00203019	0.00101867	0.000460332	0.000185128	3.90718e-05	0.99993	0.882885	0.000719797	0.116325
1.6	0.4	0.197835	0.113049	0.000367638	0.367408	0.000405215	0.113049	0.000555408	0.00121348	0.00253036	0.00474497	0.00805341	0.0125128	0.0178595	0.0232785	0.0274009	0.0287749	0.026527	0.0211994	0.0147634	0.00911498	0.00504729	0.00250873	0.00111247	0.000437603	8.98163e-05	0.999839	0.791341	0.000405215	0.208093
1.6	0.5	0.194454	0.111117	0.000361427	0.361129	0.00026045	0.111117	0.00054596	0.0011928	0.00248726	0.00466432	0.00791709	0.0123029	0.0175661	0.0229164	0.0270399	0.0286051	0.0270398	0.022916	0.0175646	0.0122984	0.00790361	0.00462386	0.0023659	0.00100941	0.000217309	0.999616	0.777817	0.00026045	0.221538
1.7	0.1	0.246673	0.140956	1.28169e-05	0.458107	0.00289719	0.140956	2.17653e-05	5.39706e-05	0.00012165	0.000239173	0.000416158	0.000651167	0.000923267	0.00118371	0.0013614	0.00139321	0.00126344	0.00101697	0.00073147	0.000474215	0.000278582	0.000147844	7.00297e-05	2.92322e-05	6.40268e-06	0.999986	0.986692	0.00289719	0.0103965
1.7	0.2	0.242613	0.138636	5.78068e-05	0.450567	0.00153944	0.138636	9.39028e-05	0.000218497	0.000461205	0.000847281	0.00137857	0.00202607	0.00271705	0.00331877	0.00365811	0.00360293	0.00315426	0.00245808	0.00171769	0.00108679	0.000626294	0.000327617	0.000153522	6.35676e-05	1.38082e-05	0.999974	0.970453	0.00153944	0.0279818
1.7	0.3	0.231165	0.132094	0.000228458	0.429306	0.000908752	0.132094	0.000349293	0.000754391	0.00150639	0.00265028	0.00416252	0.00593086	0.00772079	0.00914929	0.0097712	0.00931323	0.00788405	0.00593912	0.00401281	0.00245742	0.0013737	0.000699439	0.000320433	0.000130368	2.78435e-05	0.99995	0.924659	0.000908752	0.0743819
1.7	0.4	0.208545	0.119169	0.000385739	0.387299	0.000531108	0.119169	0.000582591	0.00127133	0.00264411	0.00493228	0.00828073	0.0125642	0.0171144	0.0208588	0.0226464	0.0217305	0.0183694	0.0137221	0.00913899	0.00548748	0.00299456	0.00148471	0.000662431	0.000263322	5.48862e-05	0.999902	0.834182	0.000531108	0.165189
1.7	0.5	0.1958	0.111886	0.000363965	0.363628	0.000322453	0.111886	0.000549739	0.00120105	0.00250447	0.00469658	0.00797182	0.0123878	0.0176868	0.0230723	0.0272188	0.0287782	0.0271522	0.0228501	0.0170128	0.0110937	0.00636358	0.00322914	0.00144696	0.000570997	0.000116996	0.99979	0.7832	0.000322453	0.216268
1.7	0.6	0.19441	0.111091	0.00036143	0.361046	0.000226178	0.111091	0.000545849	0.00119253	0.00248669	0.00466324	0.00791527	0.0123001	0.0175621	0.0229112	0.0270337	0.0285986	0.0270337	0.022911	0.0175615	0.0122983	0.00790992	0.00464717	0.00243846	0.00109401	0.000243653	0.999573	0.777638	0.000226178	0.221708
1.8	0.1	0.246684	0.140962	1.06349e-05	0.458128	0.0040992	0.140962	1.80559e-05	4.50369e-05	0.000102298	0.000202899	0.000356337	0.000562655	0.000804267	0.00103807	0.00120021	0.00123328	0.0011219	0.000905126	0.000652038	0.000423093	0.000248648	0.000131979	6.25239e-05	2.61057e-05	5.71995e-06	0.999987	0.986737	0.0040992	0.00915088
1.8	0.2	0.244011	0.139435	4.00109e-05	0.453163	0.0020756	0.139435	6.56878e-05	0.000155488	0.000333781	0.000623289	0.00102962	0.00153372	0.00208101	0.00256833	0.00285807	0.00284081	0.00250934	0.00197245	0.00138942	0.000885218	0.000512978	0.000269466	0.000126664	5.25692e-05	1.14475e-05	0.999978	0.976043	0.0020756	0.0218594
1.8	0.3	0.236755	0.135289	0.000140958	0.439688	0.00115667	0.135289	0.00022096	0.000490409	0.000995122	0.00176803	0.00279657	0.00401102	0.0052601	0.006287	0.00678052	0.00653306	0.00559471	0.00426536	0.00291741	0.00180865	0.00102312	0.00052664	0.000243535	9.98164e-05	2.14737e-05	0.999961	0.94702	0.00115667	0.0517844
1.8	0.4	0.220728	0.12613	0.000370776	0.409924	0.000688014	0.12613	0.000554599	0.00117545	0.00234179	0.00414341	0.00655619	0.00939721	0.0122674	0.0145247	0.0154473	0.0146224	0.0122672	0.0091415	0.00610053	0.00368516	0.00203025	0.0010187	0.000460343	0.000185131	3.9069e-05	0.99993	0.882913	0.000688014	0.116329
1.8	0.5	0.201317	0.115038	0.000373997	0.373875	0.000409521	0.115038	0.000565021	0.00123439	0.00257358	0.00482453	0.00818327	0.0126973	0.0180666	0.0233665	0.0269179	0.0270302	0.0235551	0.017981	0.012151	0.00735616	0.00402424	0.00198978	0.000882259	0.000348049	7.18528e-05	0.999871	0.805269	0.000409521	0.194193
1.8	0.6	0.195058	0.111462	0.000362528	0.36225	0.000271583	0.111462	0.000547643	0.00119649	0.00249498	0.00467881	0.00794169	0.0123411	0.0176206	0.0229872	0.0271227	0.02869	0.027112	0.0229516	0.0175126	0.0120168	0.0072721	0.00381617	0.00174057	0.000692957	0.000142778	0.999745	0.780232	0.000271583	0.219241
1.8	0.7	0.19439	0.11108	0.000361295	0.361011	0.000203678	0.11108	0.000545767	0.0011924	0.00248644	0.00466278	0.00791449	0.0122989	0.0175604	0.0229089	0.0270311	0.0285958	0.0270311	0.0229088	0.0175601	0.0122981	0.00791225	0.00465603	0.00246618	0.00113161	0.000260032	0.999548	0.777562	0.000203678	0.221782
1.9	0.1	0.246523	0.140871	9.07663e-06	0.457829	0.00564074	0.140871	1.55115e-05	3.89106e-05	8.88992e-05	0.000177474	0.000313851	0.000498964	0.000717722	0.000931474	0.00108206	0.0011164	0.00101918	0.000824789	0.000595685	0.000387293	0.000227923	0.000121088	5.74011e-05	2.39787e-05	5.25487e-06	0.999987	0.986094	0.00564074	0.00825293
1.9	0.2	0.244784	0.139877	2.97178e-05	0.454599	0.00280066	0.139877	4.94691e-05	0.000118708	0.000258188	0.000488511	0.000817376	0.00123213	0.00168959	0.0021046	0.00236102	0.00236371	0.0021017	0.00166224	0.00117774	0.000754435	0.00043931	0.000231708	0.000109265	4.54563e-05	9.92128e-06	0.999981	0.979136	0.00280066	0.0180448
1.9	0.3	0.239895	0.137083	9.40064e-05	0.445519	0.00150513	0.137083	0.000149967	0.000340218	0.000701944	0.0012635	0.00201985	0.00292425	0.00386995	0.00466894	0.00508472	0.00494849	0.00428105	0.00329734	0.00227833	0.00142658	0.000814653	0.000422943	0.000197007	8.12043e-05	1.75639e-05	0.999968	0.95958	0.00150513	0.0388825
1.9	0.4	0.229132	0.130932	0.000259947	0.42553	0.000878145	0.130932	0.000394399	0.000845787	0.00168437	0.00296126	0.00464988	0.0066219	0.00861097	0.0101876	0.0108582	0.0103251	0.00871719	0.00654679	0.00440887	0.00269086	0.00149918	0.000760894	0.000347571	0.000141061	3.005e-05	0.999946	0.916526	0.000878145	0.0825419
1.9	0.5	0.21117	0.120669	0.000388582	0.392173	0.000528104	0.120669	0.000586681	0.00127847	0.00265107	0.00491546	0.00814827	0.0120946	0.0161775	0.0195038	0.0210071	0.0200453	0.0168837	0.012588	0.00837821	0.00503283	0.00275018	0.00136629	0.000611006	0.000243393	5.08424e-05	0.999909	0.84468	0.000528104	0.154701
1.9	0.6	0.197849	0.113057	0.000367632	0.367434	0.000334717	0.113057	0.000555433	0.00121356	0.00253053	0.00474531	0.008054	0.0125137	0.0178607	0.0232802	0.0274029	0.0287769	0.0265289	0.0212009	0.0147645	0.00911563	0.00504765	0.00250891	0.00111255	0.000437633	8.98215e-05	0.999839	0.791397	0.000334717	0.208107
1.9	0.7	0.194754	0.111288	0.000361867	0.361685	0.000238214	0.111288	0.000546763	0.00119462	0.00249109	0.00467151	0.0079293	0.0123219	0.0175932	0.0229517	0.0270813	0.0286483	0.0270786	0.0229426	0.0175658	0.0122397	0.0076826	0.00421286	0.00197638	0.00079725	0.000165177	0.999705	0.779014	0.000238214	0.220452
1.9	0.8	0.194382	0.111075	0.000361284	0.360995	0.000188216	0.111075	0.000545742	0.00119234	0.00248633	0.00466258	0.00791415	0.0122983	0.0175596	0.0229079	0.0270299	0.0285945	0.0270299	0.0229078	0.0175594	0.0122978	0.00791254	0.00465775	0.00247184	0.00114887	0.000274302	0.999528	0.777527	0.000188216	0.221813
2	0.1	0.246202	0.140687	7.93064e-06	0.457232	0.00758064	0.140687	1.36297e-05	3.43814e-05	7.89581e-05	0.000158557	0.000282238	0.000451741	0.000653946	0.000853468	0.000996115	0.00103174	0.000944965	0.000766787	0.000554993	0.000361425	0.000212943	0.000113213	5.36918e-05	2.24371e-05	4.91924e-06	0.999987	0.984809	0.00758064	0.00759808
2	0.2	0.245196	0.140112	2.37215e-05	0.455364	0.00372669	0.140112	3.96169e-05	9.59337e-05	0.000210696	0.000402649	0.0006802	0.00103427	0.00142902	0.00179193	0.00202268	0.0020371	0.00182186	0.0014489	0.00103166	0.000663507	0.000387497	0.000204789	9.67055e-05	4.02734e-05	8.80059e-06	0.999983	0.980784	0.00372669	0.0154718
2	0.3	0.241785	0.138163	6.71593e-05	0.449029	0.00197184	0.138163	0.000108352	0.000250057	0.000524005	0.000956224	0.00154673	0.00226198	0.00302048	0.00367486	0.00403503	0.00395914	0.00345338	0.00268169	0.00186754	0.00117768	0.000676525	0.000352887	0.000164976	6.81907e-05	1.47907e-05	0.999973	0.967139	0.00197184	0.0308617
2	0.4	0.23435	0.133914	0.000177873	0.435222	0.00112108	0.133914	0.000275708	0.000603976	0.00121504	0.00214627	0.00338028	0.00482949	0.00630751	0.00750445	0.00805287	0.00771715	0.00657147	0.00498128	0.0033877	0.00208878	0.00117575	0.000602697	0.000277799	0.000113585	2.43767e-05	0.999956	0.937401	0.00112108	0.0614341
2	0.5	0.220731	0.126132	0.000370544	0.409929	0.000675031	0.126132	0.000554525	0.00117544	0.00234181	0.00414346	0.00655628	0.00939734	0.0122676	0.0145248	0.0154475	0.0146226	0.0122674	0.00914162	0.00610061	0.00368521	0.00203028	0.00101871	0.000460352	0.000185135	3.90729e-05	0.99993	0.882925	0.000675031	0.11633
2	0.6	0.20432	0.116754	0.000379343	0.379451	0.00042084	0.116754	0.000572979	0.00125149	0.00260808	0.00488488	0.00827055	0.0127824	0.0180233	0.0227768	0.0253568	0.0247276	0.0211452	0.0159321	0.0106709	0.00642518	0.00350609	0.00173418	0.000770764	0.000305075	6.326e-05	0.999887	0.817279	0.00042084	0.182187
2	0.7	0.196245	0.11214	0.000364824	0.364456	0.000286324	0.11214	0.000551017	0.0012038	0.00251017	0.00470724	0.00798985	0.0124157	0.0177261	0.0231219	0.027272	0.0288174	0.027135	0.0226653	0.0165643	0.010552	0.00596496	0.00300259	0.00133906	0.000527457	0.000108207	0.999806	0.784981	0.000286324	0.214539
2	0.8	0.194597	0.111198	0.000361619	0.361395	0.000215591	0.111198	0.000546331	0.00119367	0.00248909	0.00466776	0.00792295	0.012312	0.0175791	0.0229333	0.0270598	0.028626	0.027059	0.0229307	0.0175712	0.0122883	0.00785185	0.00445448	0.00214944	0.000883039	0.000185604	0.99967	0.778389	0.000215591	0.221065
2	0.9	0.194371	0.111069	0.000361186	0.360974	0.000177133	0.111069	0.000545687	0.00119227	0.00248618	0.0046623	0.00791369	0.0122976	0.0175586	0.0229066	0.0270283	0.0285929	0.0270283	0.0229066	0.0175585	0.0122973	0.00791281	0.00465967	0.00247827	0.00116854	0.000290552	0.999505	0.777482	0.000177133	0.221846
2.1	0.1	0.24571	0.140406	7.20542e-06	0.456318	0.0100481	0.140406	1.23239e-05	3.11497e-05	7.18155e-05	0.000144879	0.000259222	0.00041709	0.00060676	0.000795253	0.000931382	0.0009673	0.000887721	0.000721315	0.000522462	0.000340295	0.000200443	0.000106525	5.05052e-05	2.11004e-05	4.62542e-06	0.999987	0.982839	0.0100481	0.00709937
2.1	0.2	0.245374	0.140214	1.95597e-05	0.455694	0.0048667	0.140214	3.26761e-05	7.96674e-05	0.000176469	0.000340452	0.000580893	0.000891909	0.00124326	0.00157079	0.0017841	0.00180591	0.0016217	0.00129388	0.000923528	0.000595005	0.000347913	0.000184033	8.69702e-05	3.6244e-05	7.92307e-06	0.999984	0.981495	0.0048667	0.0136229
2.1	0.3	0.242962	0.138835	5.07306e-05	0.451214	0.00255692	0.138835	8.27945e-05	0.000193795	0.000411287	0.000759298	0.00124091	0.00183118	0.00246507	0.00302185	0.00334216	0.00330238	0.00290024	0.00226734	0.00158958	0.00100902	0.000583245	0.000305883	0.000143623	5.95542e-05	1.29567e-05	0.999976	0.971846	0.00255692	0.0255729
2.1	0.4	0.237658	0.135804	0.000126651	0.441364	0.00143973	0.135804	0.000199378	0.000444976	0.000906443	0.00161514	0.00256083	0.00368103	0.00483832	0.00579694	0.00626814	0.00605559	0.00520007	0.00397563	0.00272693	0.00169519	0.000961333	0.000495915	0.000229744	9.43e-05	2.0315e-05	0.999963	0.950631	0.00143973	0.0478929
2.1	0.5	0.227745	0.13014	0.000280965	0.422955	0.000857367	0.13014	0.00042427	0.00090635	0.00180289	0.00316883	0.00497628	0.00708852	0.00921852	0.0109013	0.0116058	0.0110187	0.00928687	0.0069626	0.00468036	0.00285075	0.00158479	0.000802667	0.000366026	0.000148369	3.15725e-05	0.999944	0.91098	0.000857367	0.0881064
2.1	0.6	0.21291	0.121663	0.00039003	0.395404	0.000532126	0.121663	0.000588234	0.00127977	0.00264539	0.00487346	0.00796793	0.0116888	0.0155216	0.0186076	0.0199569	0.0189832	0.015955	0.0118805	0.00790381	0.00474946	0.00259818	0.001293	0.000579445	0.000231312	4.84388e-05	0.999914	0.851639	0.000532126	0.147742
2.1	0.7	0.20017	0.114383	0.000372083	0.371744	0.000350128	0.114383	0.000561936	0.00122761	0.00255963	0.00479922	0.00814324	0.0126448	0.0180234	0.0234127	0.0273026	0.0278493	0.0245658	0.0189135	0.0128555	0.00781368	0.00428319	0.00211955	0.000939817	0.000370553	7.64425e-05	0.999863	0.800679	0.000350128	0.198835
2.1	0.8	0.195465	0.111694	0.000363251	0.363006	0.000253206	0.111694	0.000548781	0.00119899	0.00250018	0.00468855	0.0079582	0.0123667	0.017657	0.0230343	0.0271766	0.028742	0.0271449	0.0229286	0.0173366	0.011563	0.00672091	0.00344382	0.00155197	0.000613426	0.000125685	0.999775	0.781858	0.000253206	0.217663
2.1	0.9	0.194516	0.111152	0.000361543	0.361244	0.000199419	0.111152	0.000546132	0.00119318	0.00248806	0.00466581	0.00791963	0.0123069	0.0175717	0.0229238	0.0270486	0.0286142	0.0270482	0.0229225	0.0175681	0.0122958	0.00788651	0.00456645	0.00228763	0.000958432	0.000203281	0.999639	0.778064	0.000199419	0.221376
2.1	1	0.19358	0.114618	0.000372465	0.355503	0.000171605	0.110617	0.000562575	0.00122866	0.00256021	0.00479532	0.00812496	0.012597	0.0179397	0.0233426	0.0274737	0.028994	0.0273417	0.0231143	0.0176717	0.0123449	0.00792559	0.00465982	0.00247827	0.00117667	0.000299925	0.999494	0.774318	0.000171605	0.225004
2.2	0.1	0.244881	0.139932	6.46586e-06	0.45478	0.0137766	0.139932	1.12821e-05	2.86894e-05	6.63624e-05	0.000134365	0.000241352	0.000389849	0.000569087	0.000747956	0.000877818	0.00091299	0.000838626	0.000681694	0.000493741	0.00032146	0.000189239	0.000100515	4.76389e-05	1.99013e-05	4.36426e-06	0.999985	0.979525	0.0137766	0.0066834
2.2	0.2	0.245377	0.140215	1.6586e-05	0.4557	0.00623456	0.140215	2.79445e-05	6.85912e-05	0.000152971	0.000297281	0.000510966	0.000789896	0.0011075	0.00140597	0.00160325	0.00162854	0.00146727	0.00117444	0.000840863	0.000543248	0.000318381	0.000168708	7.983e-05	3.32991e-05	7.28645e-06	0.999985	0.981507	0.00623456	0.0122428
2.2	0.3	0.24372	0.139269	3.99415e-05	0.452623	0.00326528	0.139269	6.56029e-05	0.000155294	0.000333382	0.000622553	0.00102839	0.0015319	0.00207853	0.00256527	0.00285466	0.00283742	0.00250634	0.0019701	0.00138776	0.000884163	0.000512364	0.000269143	0.000126514	5.25087e-05	1.1436e-05	0.999979	0.97488	0.00326528	0.0218333
2.2	0.4	0.239816	0.137038	9.40648e-05	0.445372	0.00183462	0.137038	0.000149968	0.000340126	0.000701719	0.00126308	0.00201918	0.00292328	0.00386866	0.0046674	0.00508304	0.00494686	0.00427964	0.00329625	0.00227757	0.0014261	0.000814381	0.000422802	0.000196941	8.11763e-05	1.75582e-05	0.999968	0.959264	0.00183462	0.0388698
2.2	0.5	0.232537	0.132879	0.000206315	0.431855	0.00108836	0.132879	0.000317222	0.000689121	0.00137985	0.0024306	0.00382042	0.00544819	0.00710067	0.00842713	0.00901709	0.00861394	0.00731017	0.0055209	0.00373999	0.00229662	0.00128749	0.000657419	0.000301969	0.000123121	2.63523e-05	0.999953	0.93015	0.00108836	0.0687146
2.2	0.6	0.220731	0.126132	0.000370653	0.40993	0.000673705	0.126132	0.000554544	0.00117542	0.0023418	0.00414347	0.0065563	0.00939737	0.0122676	0.0145249	0.0154475	0.0146226	0.0122674	0.00914163	0.00610062	0.00368521	0.00203028	0.00101871	0.000460351	0.000185135	3.90716e-05	0.99993	0.882926	0.000673705	0.116331
2.2	0.7	0.206716	0.118123	0.000383255	0.383901	0.000435542	0.118123	0.000578794	0.00126367	0.00263122	0.00491983	0.00830049	0.0127312	0.0176311	0.0217787	0.023828	0.0229861	0.0195056	0.014613	0.00975238	0.00586232	0.00319984	0.00158552	0.000706641	0.000280557	5.84026e-05	0.999896	0.826864	0.000435542	0.172597
2.2	0.8	0.197856	0.11306	0.000367707	0.367446	0.000302832	0.11306	0.000555481	0.0012136	0.00253061	0.00474546	0.00805425	0.0125141	0.0178613	0.023281	0.0274038	0.0287778	0.0265297	0.0212016	0.014765	0.00911593	0.00504782	0.00250899	0.00111258	0.000437648	8.98251e-05	0.999839	0.791422	0.000302832	0.208114
2.2	0.9	0.195066	0.111466	0.000362429	0.362266	0.000229515	0.111466	0.000547615	0.00119652	0.00249507	0.004679	0.00794202	0.0123416	0.0176213	0.0229882	0.0271238	0.0286913	0.0271131	0.0229526	0.0175133	0.0120173	0.00727242	0.00381633	0.00174064	0.000692986	0.000142783	0.999745	0.780265	0.000229515	0.21925
2.2	1	0.194468	0.111125	0.000361495	0.361156	0.000187374	0.111125	0.000546006	0.00119288	0.00248744	0.00466466	0.00791769	0.0123038	0.0175674	0.0229182	0.027042	0.0286073	0.0270418	0.0229177	0.017566	0.0122994	0.00790421	0.00462422	0.00236608	0.00100949	0.000217326	0.999616	0.777874	0.000187374	0.221555
2.2	1.1	0.190483	0.116214	0.000382073	0.346387	0.000174575	0.108847	0.000577388	0.00126299	0.0026396	0.00496816	0.00847559	0.0132476	0.0190163	0.0248963	0.0293976	0.0310158	0.0291296	0.0244337	0.0184748	0.01274	0.00807571	0.00469819	0.00248034	0.00117321	0.000302888	0.999494	0.761931	0.000174575	0.237388
2.3	0.1	0.242537	0.138593	6.1022e-06	0.450426	0.0235381	0.138593	1.04597e-05	2.65609e-05	6.15691e-05	0.000125013	0.000225214	0.000364808	0.000533896	0.00070322	0.000826775	0.000861135	0.000791903	0.000644273	0.000466907	0.000304075	0.000179018	9.50801e-05	4.50568e-05	1.88212e-05	4.12743e-06	0.999981	0.970149	0.0235381	0.00629401
2.3	0.2	0.245186	0.140106	1.44923e-05	0.455345	0.00806607	0.140106	2.44481e-05	6.0294e-05	0.000135195	0.000264256	0.000456873	0.000710281	0.00100107	0.0012768	0.00146211	0.001491	0.0013483	0.00108296	0.000777803	0.000503869	0.000295939	0.000157068	7.44076e-05	3.10631e-05	6.80581e-06	0.999985	0.980744	0.00806607	0.011175
2.3	0.3	0.244187	0.139535	3.27183e-05	0.45349	0.00411641	0.139535	5.40911e-05	0.000129146	0.000279645	0.000526671	0.000877172	0.00131664	0.00179892	0.00223417	0.00250034	0.00249797	0.0022167	0.00174971	0.0012372	0.000790947	0.000459739	0.000242122	0.000114047	4.74081e-05	1.03398e-05	0.99998	0.976748	0.00411641	0.0191157
2.3	0.4	0.241281	0.137875	7.25726e-05	0.448094	0.00230465	0.137875	0.00011687	0.000268733	0.000561074	0.00102039	0.00164551	0.0024002	0.00319788	0.00388278	0.00425491	0.00416659	0.00362715	0.00281123	0.00195424	0.00123031	0.000705691	0.000367607	0.000171662	7.08912e-05	1.53635e-05	0.999972	0.965126	0.00230465	0.0325417
2.3	0.5	0.235817	0.134752	0.000154741	0.437945	0.00136814	0.134752	0.000241313	0.00053252	0.00107622	0.0019068	0.00301006	0.00431001	0.00564275	0.00673213	0.00724632	0.00696737	0.00595387	0.0045293	0.0030911	0.00191214	0.00107944	0.000554641	0.000256102	0.000104843	2.25255e-05	0.99996	0.943267	0.00136814	0.0553242
2.3	0.6	0.226746	0.129569	0.000295731	0.421099	0.000848385	0.129569	0.000445014	0.000947989	0.00188505	0.00331564	0.00521151	0.00742692	0.00965655	0.0114121	0.012141	0.0115189	0.00970043	0.00726463	0.0048767	0.00296602	0.00164668	0.000833118	0.000379597	0.000153773	3.27025e-05	0.999942	0.906983	0.000848385	0.0921101
2.3	0.7	0.214131	0.12236	0.000389578	0.397671	0.000545455	0.12236	0.000587488	0.00127601	0.00262769	0.00480294	0.00778412	0.0113519	0.0150224	0.017966	0.0192353	0.0182755	0.0153495	0.0114265	0.00760258	0.00457069	0.00250257	0.00124694	0.0005596	0.000223707	4.69225e-05	0.999916	0.856523	0.000545455	0.142848
2.3	0.8	0.202377	0.115644	0.000375998	0.375843	0.000369053	0.115644	0.000567928	0.00124063	0.00258633	0.00484754	0.00821918	0.0127427	0.0180971	0.0232959	0.0264787	0.0262081	0.0226528	0.0171925	0.0115716	0.00698521	0.00381516	0.00188625	0.000837038	0.000330588	6.83378e-05	0.999878	0.809509	0.000369053	0.19
2.3	0.9	0.196558	0.112319	0.000365307	0.365037	0.000269971	0.112319	0.000551852	0.00120569	0.00251414	0.00471469	0.00800246	0.0124351	0.0177532	0.0231554	0.0273053	0.0288327	0.0270865	0.0224261	0.0161954	0.0102391	0.00575084	0.00288436	0.00128414	0.000505427	0.000103707	0.999814	0.786233	0.000269971	0.213311
2.3	1	0.194834	0.111334	0.000362037	0.361835	0.000212576	0.111334	0.000546999	0.00119513	0.00249213	0.00467345	0.00793259	0.012327	0.0176005	0.0229612	0.0270925	0.0286598	0.0270887	0.0229487	0.0175627	0.0122134	0.00759167	0.0040935	0.00190288	0.00076464	0.000157996	0.999718	0.779338	0.000212576	0.220167
2.3	1.1	0.193651	0.114674	0.000372841	0.355621	0.000180964	0.110658	0.000563151	0.00122992	0.00256276	0.00479989	0.00813219	0.0126073	0.0179528	0.0233578	0.0274898	0.0290095	0.027355	0.0231246	0.0176783	0.012347	0.00791967	0.00463438	0.00239746	0.00104802	0.000229794	0.999596	0.774603	0.000180964	0.224812
2.3	1.2	0.186601	0.116693	0.000395534	0.332982	0.000180854	0.110129	0.000598218	0.00131087	0.00274841	0.00519867	0.00892765	0.0140578	0.0203175	0.0267336	0.0316471	0.0333832	0.0312626	0.0260784	0.0195649	0.0133677	0.00839561	0.00484644	0.00254466	0.00120049	0.000314357	0.99948	0.746405	0.000180854	0.252894
2.4	0.1	0.232851	0.133058	5.4079e-06	0.432437	0.0627911	0.133058	9.3578e-06	2.38545e-05	5.54367e-05	0.000112906	0.000204113	0.000331851	0.000487373	0.00064392	0.000758981	0.000792116	0.000729558	0.000594226	0.000430966	0.000280792	0.000165336	8.78132e-05	4.16129e-05	1.73822e-05	3.81128e-06	0.999971	0.931403	0.0627911	0.00577681
2.4	0.2	0.244588	0.139765	1.27398e-05	0.454235	0.0113239	0.139765	2.16057e-05	5.35307e-05	0.000120628	0.000237159	0.00041265	0.000645666	0.000915464	0.0011737	0.00134989	0.00138144	0.00125276	0.00100838	0.000725286	0.000470201	0.000276221	0.000146592	6.94379e-05	2.8985e-05	6.34767e-06	0.999985	0.978352	0.0113239	0.0103087
2.4	0.3	0.244442	0.139681	2.75253e-05	0.453963	0.00516656	0.139681	4.5593e-05	0.000109656	0.000239361	0.000454674	0.000763691	0.00115518	0.00158864	0.00198352	0.00222975	0.00223669	0.00199281	0.0015795	0.00112156	0.000719946	0.000419988	0.000221838	0.000104726	4.36034e-05	9.52382e-06	0.999982	0.977767	0.00516656	0.0170478
2.4	0.4	0.242291	0.138452	5.77727e-05	0.449969	0.00286538	0.138452	9.38024e-05	0.000218214	0.000460593	0.000846155	0.00137674	0.00202338	0.00271344	0.00331436	0.00365325	0.00359815	0.00315007	0.00245482	0.00171541	0.00108534	0.000625461	0.000327181	0.000153317	6.34834e-05	1.37931e-05	0.999975	0.969165	0.00286538	0.0279447
2.4	0.5	0.238118	0.136068	0.00011883	0.442219	0.00169759	0.136068	0.000187587	0.000420161	0.000858351	0.00153296	0.00243493	0.00350526	0.00461348	0.00553485	0.00599277	0.0057975	0.00498551	0.00381724	0.00262232	0.00163272	0.000927355	0.000479101	0.000222248	9.13199e-05	1.96935e-05	0.999965	0.952473	0.00169759	0.0457942
2.4	0.6	0.231131	0.132075	0.00022842	0.429244	0.00105372	0.132075	0.000349248	0.000754285	0.00150617	0.0026499	0.00416192	0.00593001	0.00771968	0.00914797	0.00976979	0.00931189	0.00788291	0.00593826	0.00401223	0.00245707	0.0013735	0.000699337	0.000320385	0.000130348	2.78418e-05	0.99995	0.924525	0.00105372	0.0743712
2.4	0.7	0.22073	0.126132	0.000370619	0.409928	0.000678827	0.126132	0.000554546	0.00117544	0.0023418	0.00414345	0.00655626	0.00939732	0.0122676	0.0145248	0.0154474	0.0146226	0.0122673	0.00914159	0.00610059	0.00368519	0.00203027	0.00101871	0.000460349	0.000185134	3.90704e-05	0.99993	0.882921	0.000678827	0.11633
2.4	0.8	0.208562	0.119178	0.000385786	0.387329	0.000453809	0.119178	0.000582654	0.00127145	0.00264434	0.00493268	0.00828138	0.0125652	0.0171157	0.0208605	0.0226482	0.0217322	0.0183709	0.0137232	0.0091397	0.00548791	0.0029948	0.00148482	0.000662482	0.000263342	5.48901e-05	0.999902	0.834246	0.000453809	0.165202
2.4	0.9	0.199603	0.114059	0.00037093	0.370691	0.000321932	0.114059	0.000560345	0.0012242	0.00255258	0.00478619	0.00812183	0.012614	0.017987	0.0233904	0.0273574	0.0281669	0.0251186	0.0194492	0.0132666	0.0080843	0.00443816	0.00219778	0.000974557	0.000384183	7.92292e-05	0.999858	0.798412	0.000321932	0.201124
2.4	1	0.195815	0.111894	0.000363753	0.363657	0.000245516	0.111894	0.000549694	0.0012011	0.00250463	0.00469692	0.00797242	0.0123888	0.0176882	0.0230741	0.027221	0.0287805	0.0271543	0.0228519	0.0170141	0.0110946	0.00636409	0.00322939	0.00144707	0.000571045	0.000117006	0.999791	0.78326	0.000245516	0.216285
2.4	1.1	0.194688	0.11125	0.000361884	0.361564	0.000199519	0.11125	0.000546609	0.00119422	0.00249024	0.00466993	0.00792663	0.0123177	0.0175873	0.022944	0.0270724	0.028639	0.0270707	0.0229384	0.0175701	0.0122661	0.00777163	0.00432721	0.00204542	0.000828544	0.000172289	0.999693	0.778753	0.000199519	0.22074
2.4	1.2	0.190349	0.11616	0.000385214	0.346116	0.000184092	0.108771	0.000582127	0.00127328	0.00266076	0.00500663	0.00853727	0.0133351	0.0191263	0.025018	0.0295156	0.0311149	0.029201	0.024477	0.018496	0.0127467	0.0080727	0.00468323	0.00243586	0.00108715	0.000241264	0.999577	0.761397	0.000184092	0.237996
2.4	1.3	0.180569	0.115344	0.000422535	0.316842	0.000193814	0.109523	0.000639687	0.0014057	0.00296164	0.00564048	0.00976422	0.0154937	0.0225241	0.0297296	0.0351976	0.0370201	0.0344592	0.0284776	0.0210995	0.014206	0.00879033	0.0050098	0.00260631	0.00122349	0.000324648	0.999468	0.722278	0.000193814	0.276996
2.5	0.1	0.197707	0.112975	4.29731e-06	0.36717	0.204399	0.112975	7.51828e-06	1.92175e-05	4.47452e-05	9.12897e-05	0.000165372	0.000269483	0.000396705	0.000525293	0.000620356	0.000648479	0.000598027	0.00048756	0.000353831	0.000230617	0.000135807	7.21337e-05	3.41824e-05	1.42796e-05	3.13213e-06	0.99995	0.790828	0.204399	0.00472233
2.5	0.2	0.242311	0.138463	1.14669e-05	0.450005	0.0211934	0.138463	1.93853e-05	4.81901e-05	0.000109031	0.000215318	0.00037645	0.00059188	0.000842945	0.00108484	0.0012515	0.00128373	0.00116613	0.000939697	0.000676282	0.000438501	0.000257567	0.000136665	6.47267e-05	2.70203e-05	5.91893e-06	0.999983	0.969242	0.0211934	0.00954725
2.5	0.3	0.244442	0.139681	2.36995e-05	0.453963	0.00679124	0.139681	3.95431e-05	9.56818e-05	0.000210118	0.000401509	0.000678216	0.00103118	0.00142469	0.00178645	0.00201647	0.00203083	0.00181626	0.00144444	0.00102848	0.000661466	0.000386302	0.000204154	9.64047e-05	4.01485e-05	8.77439e-06	0.999982	0.977766	0.00679124	0.0154248
2.5	0.4	0.242978	0.138845	4.74443e-05	0.451246	0.00356614	0.138845	7.76522e-05	0.00018237	0.000388263	0.000719098	0.0011789	0.00174461	0.00235415	0.0028915	0.00320315	0.00316953	0.00278732	0.00218188	0.00153148	0.000973054	0.000562805	0.000295265	0.000138664	5.75059e-05	1.25123e-05	0.999977	0.971913	0.00356614	0.0244971
2.5	0.5	0.239751	0.137001	9.40587e-05	0.445252	0.00210389	0.137001	0.000149927	0.000340025	0.000701516	0.00126274	0.00201864	0.0029225	0.00386762	0.00466614	0.00508167	0.00494553	0.00427849	0.00329536	0.00227696	0.00142572	0.000814164	0.000422691	0.00019689	8.11561e-05	1.75528e-05	0.999968	0.959005	0.00210389	0.0388593
2.5	0.6	0.234308	0.13389	0.000177873	0.435144	0.00130088	0.13389	0.000275669	0.000603856	0.0012148	0.00214587	0.00337967	0.00482862	0.00630638	0.0075031	0.00805142	0.00771577	0.00657029	0.00498038	0.00338709	0.0020884	0.00117554	0.000602587	0.000277747	0.000113562	2.43727e-05	0.999956	0.937233	0.00130088	0.061423
2.5	0.7	0.225991	0.129138	0.000306606	0.419698	0.000839069	0.129138	0.000460479	0.000979466	0.00194759	0.00342663	0.00538645	0.00767568	0.00998002	0.0117955	0.012549	0.0119025	0.0100174	0.00749551	0.0050267	0.00305426	0.00169423	0.000856591	0.000390083	0.000157955	3.35777e-05	0.99994	0.903965	0.000839069	0.0951362
2.5	0.8	0.214979	0.122845	0.000389303	0.399247	0.000558848	0.122845	0.000586558	0.00127198	0.00261104	0.00474082	0.00764422	0.011116	0.0146779	0.0175245	0.0187392	0.017789	0.0149332	0.0111141	0.0073952	0.0044475	0.00243659	0.0012151	0.000545861	0.000218435	4.58708e-05	0.999918	0.859917	0.000558848	0.139442
2.5	0.9	0.204326	0.116758	0.000379446	0.379463	0.000388832	0.116758	0.000573049	0.00125157	0.00260819	0.00488507	0.00827084	0.0127829	0.0180239	0.0227775	0.0253576	0.0247284	0.0211459	0.0159326	0.0106713	0.00642539	0.0035062	0.00173423	0.000770789	0.000305084	6.32609e-05	0.999887	0.817305	0.000388832	0.182193
2.5	1	0.197858	0.113062	0.000367785	0.367451	0.000287904	0.113062	0.000555502	0.00121364	0.00253067	0.00474556	0.00805441	0.0125143	0.0178616	0.0232813	0.0274042	0.0287783	0.0265301	0.0212019	0.0147652	0.00911606	0.00504789	0.00250903	0.0011126	0.000437654	8.98253e-05	0.999839	0.791434	0.000287904	0.208118
2.5	1.1	0.195335	0.11162	0.000363056	0.362765	0.000227221	0.11162	0.000548502	0.0011984	0.00249891	0.00468605	0.00795371	0.0123594	0.0176461	0.0230199	0.0271602	0.0287272	0.0271393	0.0229506	0.0174366	0.0117312	0.0068748	0.00354259	0.00160071	0.000633404	0.000129918	0.999768	0.78134	0.000227221	0.218201
2.5	1.2	0.193774	0.114762	0.000374965	0.355832	0.000192328	0.110728	0.000566299	0.00123644	0.00257515	0.00481998	0.00815996	0.0126406	0.0179884	0.0233928	0.0275222	0.0290377	0.0273779	0.0231405	0.0176845	0.0123352	0.0078637	0.00445339	0.00214639	0.000881159	0.000185116	0.999671	0.775096	0.000192328	0.224382
2.5	1.3	0.185591	0.116102	0.000415361	0.331122	0.000192574	0.109549	0.000627893	0.00137519	0.00288061	0.00543878	0.00930992	0.0145896	0.0209606	0.0274051	0.0322479	0.03384	0.0315534	0.0262286	0.0196219	0.0133762	0.0083851	0.00482943	0.00251784	0.00113835	0.000255293	0.999554	0.742364	0.000192574	0.256997
2.5	1.4	0.173461	0.112868	0.00047793	0.299802	0.000210263	0.107712	0.000723925	0.00159372	0.00336542	0.0064187	0.0111035	0.0175595	0.0253893	0.0332985	0.0391656	0.0409214	0.0378177	0.0309898	0.022726	0.0151193	0.00923973	0.00520772	0.00268689	0.00125566	0.000337945	0.999452	0.693843	0.000210263	0.305398
2.6	0.1	0.121464	0.0694082	2.62927e-06	0.225576	0.511248	0.0694081	4.53566e-06	1.15748e-05	2.69285e-05	5.48274e-05	9.90926e-05	0.000161177	0.000236948	0.000313497	0.000370098	0.000386868	0.000356832	0.000290991	0.000211226	0.00013769	8.10879e-05	4.30651e-05	2.04013e-05	8.51651e-06	1.86379e-06	0.999925	0.485857	0.511248	0.00281985
2.6	0.2	0.231608	0.132348	1.02095e-05	0.43013	0.0649282	0.132348	1.73062e-05	4.30713e-05	9.7586e-05	0.000192994	0.000337921	0.00053208	0.00075879	0.000977659	0.001129	0.00115918	0.00105398	0.00085008	0.000612285	0.000397265	0.000233455	0.00012391	5.87002e-05	2.45094e-05	5.37094e-06	0.999977	0.926433	0.0649282	0.00861535
2.6	0.3	0.243917	0.139381	2.0713e-05	0.452989	0.0102072	0.139381	3.47227e-05	8.4479e-05	0.000186447	0.000358213	0.000608553	0.000930568	0.00129257	0.00162847	0.00184558	0.00186504	0.00167266	0.00133319	0.000950804	0.000612161	0.000357742	0.000189144	8.93506e-05	3.72224e-05	8.13127e-06	0.999983	0.97567	0.0102072	0.0141058
2.6	0.4	0.243385	0.139077	3.99553e-05	0.452001	0.00462852	0.139077	6.56362e-05	0.000155343	0.000333371	0.000622326	0.00102773	0.00153057	0.00207639	0.00256233	0.00285117	0.0028338	0.00250305	0.00196746	0.00138588	0.000882953	0.000511662	0.000268773	0.000126339	5.24351e-05	1.14167e-05	0.999978	0.973541	0.00462852	0.0218086
2.6	0.5	0.240925	0.137672	7.59704e-05	0.447432	0.00264768	0.137672	0.000122232	0.000280498	0.000584573	0.0010614	0.00170914	0.00248958	0.00331265	0.0040172	0.00439697	0.00430049	0.00373901	0.00289425	0.00200953	0.0012638	0.000724292	0.000377046	0.000175977	7.26414e-05	1.57314e-05	0.999971	0.963701	0.00264768	0.033623
2.6	0.6	0.236646	0.135227	0.000140983	0.439486	0.00161332	0.135227	0.000220887	0.000490203	0.000994687	0.00176727	0.00279538	0.00400933	0.0052579	0.00628435	0.00677763	0.00653023	0.00559224	0.00426345	0.0029161	0.00180784	0.00102265	0.000526402	0.000243422	9.97687e-05	2.14602e-05	0.999961	0.946586	0.00161332	0.0517622
2.6	0.7	0.230007	0.131433	0.000245854	0.427156	0.00103904	0.131433	0.000374321	0.000805377	0.00160555	0.00282269	0.00443181	0.0063125	0.00821226	0.00972131	0.0103684	0.00986885	0.00834241	0.0062744	0.0042316	0.00258617	0.00144267	0.000733114	0.000335275	0.000136209	2.90508e-05	0.999948	0.920029	0.00103904	0.0788799
2.6	0.8	0.220726	0.126129	0.000370493	0.409919	0.000690617	0.126129	0.000554502	0.00117543	0.00234187	0.00414369	0.0065568	0.00939826	0.0122689	0.0145262	0.0154486	0.0146234	0.0122678	0.00914172	0.00610059	0.00368516	0.00203024	0.00101869	0.000460341	0.000185128	3.90697e-05	0.99993	0.882903	0.000690617	0.116337
2.6	0.9	0.210022	0.120013	0.000387831	0.390041	0.000473972	0.120013	0.000585383	0.00127651	0.00265144	0.00493302	0.00823669	0.0123448	0.0166288	0.0201217	0.0217238	0.0207633	0.0175071	0.0130609	0.00869487	0.00522229	0.00285226	0.00141586	0.000632561	0.000251749	5.25365e-05	0.999906	0.840089	0.000473972	0.159343
2.6	1	0.20133	0.115046	0.000374041	0.373899	0.000342295	0.115046	0.000565092	0.00123455	0.00257388	0.00482507	0.00818411	0.0126985	0.0180681	0.0233684	0.0269199	0.0270322	0.0235568	0.0179823	0.0121519	0.00735665	0.00402451	0.00198991	0.000882318	0.000348074	7.18584e-05	0.999872	0.805321	0.000342295	0.194208
2.6	1.1	0.196758	0.112433	0.000366458	0.365408	0.000262861	0.112433	0.000553457	0.00120903	0.00252075	0.00472614	0.00801992	0.0124589	0.0177825	0.0231874	0.0273344	0.0288461	0.0270522	0.022255	0.0159297	0.0100212	0.00561112	0.00280837	0.00124921	0.000491504	0.000100814	0.99982	0.787033	0.000262861	0.212524
2.6	1.2	0.194939	0.111394	0.000366923	0.36203	0.000213737	0.111394	0.000554011	0.00120989	0.00252131	0.00472376	0.00800805	0.0124257	0.0177131	0.0230728	0.0271879	0.0287293	0.0271286	0.022954	0.0175089	0.012012	0.00726855	0.00381412	0.00173959	0.000692559	0.000142694	0.999745	0.779758	0.000213737	0.219774
2.6	1.3	0.189482	0.115659	0.000412091	0.344512	0.000198452	0.108275	0.000622414	0.0013593	0.00283278	0.0053075	0.00899465	0.013938	0.0198108	0.0256802	0.0300532	0.0314731	0.029388	0.0245422	0.0184943	0.0127132	0.00801068	0.00454652	0.00222988	0.000923922	0.000194715	0.999654	0.757928	0.000198452	0.241528
2.6	1.4	0.177751	0.113593	0.000473133	0.311811	0.000210909	0.10785	0.000716311	0.00157424	0.00331479	0.00629499	0.0108205	0.016964	0.0242765	0.0315114	0.0367434	0.0381683	0.0351922	0.0288801	0.021287	0.014276	0.00880603	0.00500322	0.00258471	0.00116831	0.000265736	0.999537	0.711006	0.000210909	0.288321
2.6	1.5	0.164846	0.109015	0.000572425	0.281036	0.000231216	0.104486	0.000866624	0.00190505	0.00400787	0.00758878	0.0129831	0.0202539	0.0288789	0.0374132	0.0435849	0.0452197	0.0415709	0.0339079	0.0247366	0.0163477	0.00991026	0.00553926	0.00283794	0.00132086	0.000360878	0.999421	0.659383	0.000231216	0.339807
2.7	0.1	0.0485048	0.027717	1.03072e-06	0.0900804	0.80479	0.027717	1.81706e-06	4.67884e-06	1.08744e-05	2.20796e-05	3.97527e-05	6.44033e-05	9.4279e-05	0.000124225	0.000146115	0.000152242	0.000140042	0.000113946	8.25723e-05	5.37517e-05	3.16248e-05	1.67863e-05	7.95383e-06	3.31924e-06	7.33604e-07	0.999921	0.194019	0.80479	0.00111223
2.7	0.2	0.189779	0.108445	8.01431e-06	0.352447	0.23408	0.108445	1.36563e-05	3.40316e-05	7.70897e-05	0.000152367	0.000266586	0.000419312	0.000597155	0.000768247	0.000885949	0.000908668	0.000825627	0.000665664	0.000479397	0.000311054	0.000182814	9.70436e-05	4.59777e-05	1.91958e-05	4.20298e-06	0.99996	0.759117	0.23408	0.00676205
2.7	0.3	0.241243	0.137853	1.85913e-05	0.448023	0.0220304	0.137853	3.11643e-05	7.60598e-05	0.000168443	0.000324851	0.000554117	0.000850585	0.00118525	0.00149678	0.00169922	0.00171933	0.00154368	0.00123169	0.000879347	0.000566752	0.000331532	0.000175441	8.29389e-05	3.45715e-05	7.56422e-06	0.999981	0.964973	0.0220304	0.0129779
2.7	0.4	0.243374	0.139071	3.4626e-05	0.451979	0.00675964	0.139071	5.71571e-05	0.000136084	0.000293631	0.000550999	0.000914421	0.00136803	0.00186374	0.00230902	0.00257887	0.00257202	0.00227896	0.00179635	0.0012685	0.00080996	0.00047029	0.000247464	0.000116489	4.84007e-05	1.05531e-05	0.999979	0.973494	0.00675964	0.0197256
2.7	0.5	0.241714	0.138122	6.30505e-05	0.448897	0.00349833	0.138122	0.000102119	0.000236478	0.000496989	0.000909451	0.00147476	0.00216126	0.00289092	0.00352242	0.00387307	0.00380552	0.00332393	0.00258452	0.00180206	0.00113768	0.000654256	0.000341612	0.00015984	6.61107e-05	1.4346e-05	0.999974	0.966855	0.00349833	0.0296204
2.7	0.6	0.238362	0.136207	0.000113834	0.442672	0.00202332	0.136207	0.000180108	0.000404443	0.000827924	0.00148102	0.00235558	0.00339514	0.00447375	0.00537321	0.00582376	0.00563939	0.00485401	0.00371998	0.0025579	0.00159413	0.000906301	0.000468657	0.000217586	8.94651e-05	1.93051e-05	0.999965	0.953446	0.00202332	0.0444955
2.7	0.7	0.233041	0.133166	0.00019769	0.43279	0.00128289	0.133166	0.000304645	0.000663356	0.00133007	0.00234501	0.00368826	0.0052625	0.00686237	0.00814914	0.00872523	0.00834096	0.00708421	0.00535534	0.00363183	0.00223292	0.0012534	0.000640847	0.000294715	0.000120284	2.57705e-05	0.999954	0.932162	0.00128289	0.0665086
2.7	0.8	0.225374	0.128785	0.000315468	0.418552	0.00085191	0.128785	0.000472765	0.00100399	0.00199556	0.00351155	0.00552304	0.00787686	0.0102494	0.0121182	0.01289	0.0122179	0.0102728	0.00767862	0.00514443	0.00312285	0.00173055	0.000874013	0.000397588	0.000160845	3.41642e-05	0.999939	0.901497	0.00085191	0.0975905
2.7	0.9	0.215647	0.123227	0.000388753	0.400488	0.000580212	0.123227	0.000585894	0.00126936	0.00259966	0.00469655	0.00754122	0.0109363	0.014409	0.0171745	0.0183418	0.017397	0.0145971	0.0108627	0.0072295	0.00435023	0.00238528	0.00119072	0.000535475	0.000214484	4.50883e-05	0.99992	0.862589	0.000580212	0.136751
2.7	1	0.205984	0.117705	0.000382255	0.382541	0.000410818	0.117705	0.000577259	0.00126046	0.00262529	0.00491173	0.0082974	0.012762	0.0177918	0.0221169	0.0242971	0.0235129	0.0199946	0.0149985	0.0100148	0.00602023	0.00328507	0.00162693	0.000724659	0.000287537	5.9809e-05	0.999893	0.823935	0.000410818	0.175547
2.7	1.1	0.199212	0.113835	0.000371555	0.369965	0.00030822	0.113835	0.000561204	0.00122596	0.00255592	0.00479168	0.00812957	0.0126235	0.0179987	0.0234107	0.0274155	0.0283603	0.0254352	0.0197693	0.0135283	0.00826015	0.00454045	0.00224969	0.00099728	0.000392862	8.09276e-05	0.999855	0.796848	0.00030822	0.202699
2.7	1.2	0.195736	0.111849	0.000370055	0.36351	0.000245101	0.111849	0.000559037	0.00122114	0.00254557	0.00477148	0.00809303	0.0125612	0.0179033	0.0233045	0.0274288	0.028933	0.0272314	0.0228301	0.0168114	0.0107866	0.00612921	0.00309332	0.00138116	0.000544271	0.000111569	0.9998	0.782945	0.000245101	0.21661
2.7	1.3	0.192914	0.114265	0.000400308	0.35424	0.000209878	0.110237	0.000604529	0.00131895	0.00274353	0.0051242	0.00864282	0.0133087	0.0187843	0.0241973	0.0282012	0.0295065	0.027631	0.0232292	0.0176645	0.0122133	0.007528	0.00401378	0.00185296	0.000742206	0.000153119	0.999726	0.771656	0.000209878	0.227861
2.7	1.4	0.182798	0.114388	0.000467134	0.326085	0.00021315	0.107921	0.000706196	0.00154641	0.00323782	0.00610266	0.0103947	0.01613	0.0228381	0.0293481	0.0339383	0.0350608	0.0322674	0.0265448	0.0196998	0.0133464	0.00831773	0.00473253	0.00235722	0.000982301	0.000207745	0.999631	0.731192	0.00021315	0.268226
2.7	1.5	0.16801	0.109372	0.000565871	0.290273	0.000235031	0.104384	0.000856806	0.00188352	0.00396509	0.0075131	0.0128413	0.019949	0.028236	0.0362592	0.0418937	0.0431928	0.0395599	0.0322334	0.0235498	0.0156196	0.00951459	0.00534117	0.00273484	0.00123578	0.000285072	0.999506	0.67204	0.000235031	0.327231
2.7	1.6	0.154258	0.103487	0.000708633	0.259722	0.000257755	0.0995637	0.0010708	0.00233972	0.00487087	0.00908734	0.0152739	0.0233951	0.0328153	0.0419801	0.0485136	0.0501526	0.0461092	0.0377025	0.0275893	0.0182624	0.0110558	0.006153	0.0031351	0.00145341	0.000403269	0.999361	0.617031	0.000257755	0.382072
2.8	0.1	0.0152175	0.0086957	3.42291e-07	0.028261	0.938711	0.00869569	5.94739e-07	1.55468e-06	3.61647e-06	7.26145e-06	1.29878e-05	2.09251e-05	3.04684e-05	3.99139e-05	4.66616e-05	4.83342e-05	4.42035e-05	3.5758e-05	2.5786e-05	1.6698e-05	9.77896e-06	5.17292e-06	2.43876e-06	1.01062e-06	2.1468e-07	0.999934	0.0608699	0.938711	0.000353722
2.8	0.2	0.0930334	0.053162	3.95597e-06	0.172776	0.624554	0.053162	6.6744e-06	1.65751e-05	3.74963e-05	7.40289e-05	0.000129356	0.000203178	0.000288823	0.000370745	0.000426461	0.000436181	0.000395163	0.000317659	0.000228108	0.000147609	8.65566e-05	4.58733e-05	2.17099e-05	9.06503e-06	1.99205e-06	0.999935	0.372134	0.624554	0.00324721
2.8	0.3	0.225084	0.12862	1.63638e-05	0.418014	0.0881274	0.12862	2.7475e-05	6.71507e-05	0.000148946	0.000287768	0.000491679	0.000755604	0.00105332	0.00132982	0.00150861	0.00152514	0.00136812	0.00109076	0.00077824	0.000501344	0.000293179	0.000155125	7.3339e-05	3.05746e-05	6.68765e-06	0.999974	0.900337	0.0881274	0.0115092
2.8	0.4	0.242186	0.138392	3.04205e-05	0.449774	0.0131794	0.138392	5.03532e-05	0.000120487	0.000261386	0.000493454	0.000824089	0.0012402	0.00169793	0.00211139	0.00236432	0.0023625	0.00209656	0.00165504	0.00117059	0.00074874	0.000435498	0.000229522	0.000108186	4.49959e-05	9.82002e-06	0.99998	0.968745	0.0131794	0.0180555
2.8	0.5	0.242033	0.138305	5.38317e-05	0.44949	0.00528855	0.138305	8.75563e-05	0.000204284	0.000432316	0.000796213	0.00129869	0.00191317	0.00257115	0.00314641	0.00347341	0.00342513	0.00300156	0.00234126	0.00163776	0.00103749	0.000598701	0.000313607	0.000147128	6.09757e-05	1.32599e-05	0.999975	0.968133	0.00528855	0.0265539
2.8	0.6	0.239566	0.136895	9.41378e-05	0.444908	0.00276739	0.136895	0.000150124	0.000340501	0.000702549	0.00126485	0.00202268	0.00292947	0.00387801	0.00467922	0.00509537	0.00495734	0.00428676	0.00329997	0.00227889	0.00142621	0.000814122	0.00042255	0.00019679	8.11065e-05	1.75412e-05	0.999968	0.958263	0.00276739	0.0389382
2.8	0.7	0.235328	0.134473	0.000160766	0.437039	0.00159881	0.134473	0.000250352	0.000551458	0.00111338	0.0019717	0.00311196	0.00445547	0.00583181	0.00695406	0.00747885	0.00718274	0.00612961	0.00465617	0.00317301	0.0019601	0.0011052	0.000567351	0.000261801	0.00010713	2.30085e-05	0.999959	0.941314	0.00159881	0.0570459
2.8	0.8	0.228988	0.13085	0.000260022	0.425263	0.00106488	0.13085	0.000394508	0.000846229	0.00168612	0.00296684	0.00466405	0.00665069	0.00865824	0.0102508	0.0109275	0.0103875	0.00876335	0.00657481	0.00442275	0.0026964	0.00150091	0.000761276	0.000347603	0.00014104	3.00415e-05	0.999946	0.915951	0.00106488	0.0829307
2.8	0.9	0.220572	0.126041	0.000370688	0.409633	0.000717555	0.126041	0.00055476	0.00117628	0.00234481	0.00415257	0.00657879	0.00944243	0.012341	0.0146224	0.0155536	0.0147175	0.012337	0.00918353	0.00612118	0.00369334	0.00203278	0.00101925	0.000460393	0.000185105	3.90569e-05	0.99993	0.882286	0.000717555	0.116926
2.8	1	0.211019	0.120582	0.000389046	0.391892	0.000502046	0.120582	0.000587319	0.00128009	0.0026555	0.00492679	0.0081739	0.0121437	0.0162557	0.0196066	0.0211184	0.0201442	0.0169558	0.0126309	0.00839888	0.00504072	0.00275244	0.00136667	0.000610968	0.000243332	5.0822e-05	0.999909	0.844076	0.000502046	0.155332
2.8	1.1	0.202795	0.115883	0.00037836	0.376619	0.000366613	0.115883	0.000571454	0.0012482	0.00260172	0.00487533	0.00826315	0.0128008	0.0181487	0.0232674	0.0262783	0.0258603	0.0222684	0.0168519	0.0113184	0.00682491	0.00372629	0.0018427	0.000818134	0.000323308	6.68734e-05	0.999881	0.811179	0.000366613	0.188335
2.8	1.2	0.197372	0.112784	0.000374409	0.366548	0.000286143	0.112784	0.00056553	0.00123533	0.00257547	0.00482896	0.00819422	0.012724	0.0181386	0.0235976	0.0277114	0.0290278	0.0266953	0.0212874	0.0147972	0.00912225	0.00504584	0.0025062	0.00111086	0.000436864	8.96495e-05	0.99984	0.789489	0.000286143	0.210065
2.8	1.3	0.194156	0.110946	0.000385345	0.360576	0.00023614	0.110946	0.000582156	0.00127139	0.00264995	0.0049668	0.00841977	0.0130445	0.0185254	0.0239913	0.0280726	0.0294454	0.0275946	0.0231307	0.0173013	0.0114006	0.00657446	0.0033474	0.00150295	0.000593173	0.000121456	0.999783	0.776625	0.00023614	0.222921
2.8	1.4	0.186556	0.113892	0.000453794	0.339172	0.00022369	0.106603	0.000685284	0.00149687	0.00312267	0.0058596	0.00993282	0.0153406	0.0216296	0.0277063	0.0319821	0.0330368	0.0304603	0.0251509	0.0187542	0.0127353	0.00781451	0.00421028	0.00195131	0.000781319	0.000161012	0.999712	0.746223	0.00022369	0.253266
2.8	1.5	0.17207	0.109997	0.000549033	0.301768	0.000240862	0.104446	0.000830513	0.00182253	0.00383013	0.00724918	0.01238	0.0192038	0.0271006	0.0346474	0.0398314	0.0408862	0.0373437	0.0304115	0.0222579	0.0148135	0.00905415	0.00507445	0.00251755	0.00105376	0.000223739	0.999603	0.688282	0.000240862	0.311081
2.8	1.6	0.155457	0.102852	0.00069911	0.264918	0.000266954	0.0986009	0.00105674	0.00231301	0.00483271	0.00905469	0.0152554	0.023337	0.0325845	0.0414455	0.047675	0.0491856	0.0452629	0.0371384	0.0273086	0.0181626	0.0110308	0.00614335	0.00311714	0.00140573	0.000328256	0.999433	0.621829	0.000266954	0.377337
2.8	1.7	0.141562	0.096188	0.000882677	0.235644	0.000289906	0.0928536	0.00132833	0.002871	0.00588091	0.0107632	0.0177385	0.0266886	0.0369008	0.0467581	0.0538234	0.0557497	0.051639	0.0427261	0.0317012	0.0212466	0.0129599	0.00722129	0.00366651	0.00169283	0.000476907	0.999253	0.566247	0.000289906	0.432716
2.9	0.1	0.00481686	0.00275248	1.17631e-07	0.00894562	0.980565	0.00275249	2.4e-07	5.75759e-07	1.27005e-06	2.53802e-06	4.50103e-06	7.17654e-06	1.03517e-05	1.3435e-05	1.5591e-05	1.60454e-05	1.45611e-05	1.16871e-05	8.36911e-06	5.38148e-06	3.13778e-06	1.65694e-06	7.78312e-07	3.28246e-07	7.44019e-08	0.99995	0.0192675	0.980565	0.000117817
2.9	0.2	0.0209241	0.0119566	9.46382e-07	0.0388591	0.915497	0.0119567	1.58228e-06	3.90481e-06	8.82533e-06	1.73577e-05	3.02426e-05	4.72946e-05	6.68982e-05	8.5444e-05	9.77583e-05	9.94487e-05	8.96101e-05	7.16402e-05	5.11524e-05	3.29182e-05	1.92074e-05	1.01359e-05	4.76858e-06	1.97886e-06	4.20599e-07	0.999935	0.0836966	0.915497	0.000741535
2.9	0.3	0.0969473	0.0553985	7.06492e-06	0.180045	0.607278	0.0553985	1.18831e-05	2.90206e-05	6.42907e-05	0.000124042	0.000211558	0.000324384	0.000450889	0.00056737	0.000641432	0.000646218	0.000577688	0.000458941	0.000326244	0.000209388	0.000122028	6.43934e-05	3.03944e-05	1.26637e-05	2.77604e-06	0.99995	0.387789	0.607278	0.00488267
2.9	0.4	0.234827	0.134187	2.69423e-05	0.436107	0.0441256	0.134187	4.4773e-05	0.00010756	0.000234362	0.000444699	0.00074675	0.0011296	0.00155292	0.00193664	0.00217241	0.0021727	0.00192871	0.00152231	0.00107615	0.000687802	0.000399732	0.00021054	9.92054e-05	4.12626e-05	9.0122e-06	0.999977	0.939308	0.0441256	0.0165441
2.9	0.5	0.241325	0.1379	4.6761e-05	0.448176	0.0104703	0.1379	7.6423e-05	0.000179439	0.00038216	0.000708605	0.00116378	0.00172553	0.0023318	0.0028659	0.00317406	0.00313765	0.00275488	0.00215199	0.00150682	0.000954952	0.000551054	0.000288572	0.000135354	5.6097e-05	1.22022e-05	0.999976	0.965302	0.0104703	0.024204
2.9	0.6	0.239955	0.137117	7.91222e-05	0.445631	0.00540383	0.137117	0.000127077	0.000291019	0.000605712	0.00109933	0.0017708	0.00258122	0.00343649	0.00416713	0.00455701	0.0044493	0.00385889	0.00297815	0.00206114	0.00129221	0.000738602	0.000383716	0.000178838	7.37564e-05	1.59664e-05	0.99997	0.959821	0.00540383	0.0347455
2.9	0.7	0.236932	0.13539	0.000132558	0.440017	0.00243411	0.13539	0.000208294	0.000463932	0.000944104	0.00168189	0.00266767	0.00383715	0.00504615	0.00604606	0.00653316	0.00630303	0.00540182	0.00411965	0.00281793	0.00174693	0.000988237	0.000508778	0.000235353	9.6504e-05	2.07753e-05	0.999962	0.947728	0.00243411	0.0498
2.9	0.8	0.231657	0.132375	0.000214486	0.43022	0.00147612	0.132375	0.000329105	0.00071392	0.00142999	0.00252361	0.00397864	0.0056939	0.0074444	0.00885302	0.00947754	0.00904419	0.00765667	0.00576246	0.00388731	0.00237645	0.0013266	0.000674943	0.000309168	0.000125819	2.68895e-05	0.999952	0.926627	0.00147612	0.0718491
2.9	0.9	0.224519	0.128297	0.000322199	0.416965	0.000924525	0.128297	0.000482296	0.00102354	0.00203678	0.00359358	0.00567345	0.00812608	0.010615	0.0125849	0.0134021	0.0126984	0.0106584	0.0079447	0.00530388	0.00320707	0.00177044	0.000891193	0.000404365	0.000163294	3.4628e-05	0.999938	0.898077	0.000924525	0.100936
2.9	1	0.215671	0.123241	0.000388478	0.400533	0.000635828	0.123241	0.000585238	0.00126697	0.00259036	0.00467188	0.00750491	0.0109075	0.0144063	0.0172025	0.0183853	0.01743	0.0146015	0.0108385	0.00719076	0.00431277	0.00235803	0.00117476	0.000527736	0.000211306	4.44196e-05	0.999921	0.862686	0.000635828	0.136599
2.9	1.1	0.206763	0.11815	0.000386053	0.383989	0.000452674	0.11815	0.000583339	0.00127412	0.00265465	0.00496841	0.00839058	0.0128675	0.0177474	0.0218245	0.0238083	0.0229047	0.0193854	0.0144805	0.0096323	0.0057706	0.00313999	0.00155213	0.000690717	0.000274032	5.70212e-05	0.999898	0.827053	0.000452674	0.172392
2.9	1.2	0.199878	0.114216	0.000379516	0.371201	0.000340185	0.114216	0.000573151	0.00125198	0.00261055	0.00489622	0.00831195	0.0129108	0.0183942	0.0238491	0.0276765	0.0279994	0.0244911	0.0187372	0.012666	0.00766298	0.00418735	0.00206781	0.000915636	0.000360724	7.43682e-05	0.999867	0.79951	0.000340185	0.200017
2.9	1.3	0.194676	0.111243	0.000386844	0.36154	0.000277696	0.111243	0.000584213	0.00127599	0.00266104	0.00499408	0.00848536	0.0131887	0.0188016	0.0244402	0.0286795	0.0300976	0.0280373	0.0228347	0.0161473	0.0100584	0.00558479	0.002776	0.00122902	0.000482155	9.86733e-05	0.999823	0.778702	0.000277696	0.220844
2.9	1.4	0.189665	0.112351	0.000429359	0.348265	0.000243035	0.10838	0.000648101	0.00141381	0.00294361	0.00551051	0.0093201	0.0143759	0.0202819	0.0260641	0.0302728	0.0315558	0.0294269	0.0245883	0.018465	0.01231	0.00716706	0.00366401	0.00164304	0.000646508	0.000132041	0.999764	0.758662	0.000243035	0.240859
2.9	1.5	0.17544	0.109806	0.000522572	0.312919	0.000254516	0.103594	0.000789244	0.00172622	0.00361374	0.00681657	0.0116135	0.0179919	0.0253926	0.0325344	0.0375984	0.0389435	0.0360245	0.0297857	0.0221293	0.0148849	0.00907871	0.00489123	0.00224683	0.00089269	0.000182855	0.999673	0.701759	0.000254516	0.297659
2.9	1.6	0.156502	0.101912	0.000661573	0.270315	0.000282832	0.097277	0.000999699	0.00218893	0.00458633	0.00864218	0.0146672	0.0225925	0.0317106	0.0404937	0.0467786	0.048561	0.0450883	0.0374059	0.0278166	0.0186631	0.0113758	0.00630539	0.0031034	0.00130278	0.000276836	0.999509	0.626006	0.000282832	0.37322
2.9	1.7	0.140503	0.0942958	0.000866128	0.236467	0.000305307	0.090746	0.00130445	0.0028289	0.00582993	0.0107412	0.01778	0.0267679	0.0369284	0.0466704	0.0536969	0.0558063	0.0520904	0.0435851	0.0327478	0.0221866	0.0136156	0.00758584	0.00382498	0.00172063	0.000405959	0.9993	0.562011	0.000305307	0.436983
2.9	1.8	0.127474	0.0876088	0.00107574	0.209993	0.000325529	0.0848208	0.0016092	0.00342836	0.00689394	0.0123821	0.0200655	0.0297724	0.0407446	0.0513397	0.0591036	0.0616275	0.0578547	0.0488038	0.0370456	0.0253823	0.0157408	0.00884173	0.00449079	0.00206765	0.000591912	0.999083	0.509896	0.000325529	0.488862
3	0.1	0.00189	0.00108	8.39391e-08	0.00351001	0.992351	0.00108001	1.26061e-07	2.70876e-07	5.78421e-07	1.1856e-06	2.07618e-06	3.24757e-06	4.61524e-06	5.93034e-06	6.79498e-06	6.89285e-06	6.18644e-06	4.9303e-06	3.50041e-06	2.23723e-06	1.29499e-06	6.6631e-07	3.00987e-07	1.16215e-07	1.87972e-08	0.999963	0.00756003	0.992351	5.10537e-05
3	0.2	0.00492494	0.00281425	2.4281e-07	0.00914629	0.98007	0.00281425	4.34292e-07	1.08307e-06	2.41084e-06	4.67446e-06	8.05738e-06	1.24429e-05	1.7385e-05	2.19344e-05	2.48091e-05	2.49815e-05	2.22946e-05	1.7656e-05	1.24984e-05	7.96553e-06	4.61422e-06	2.42042e-06	1.13563e-06	4.62256e-07	8.45728e-08	0.999957	0.0196997	0.98007	0.000187587
3	0.3	0.0180786	0.0103306	1.76264e-06	0.0335745	0.926646	0.0103306	2.95846e-06	7.11098e-06	1.54202e-05	2.90252e-05	4.81926e-05	7.17897e-05	9.6872e-05	0.000118578	0.000130843	0.000129145	0.000113478	8.88344e-05	6.23352e-05	3.95581e-05	2.28402e-05	1.1969e-05	5.62358e-06	2.33957e-06	5.12673e-07	0.99996	0.0723143	0.926646	0.000999188
3	0.4	0.137052	0.0783154	1.5981e-05	0.254525	0.441767	0.0783154	2.66033e-05	6.40171e-05	0.000139832	0.000266411	0.000449845	0.000684583	0.00094595	0.00118312	0.00132711	0.00132301	0.00116694	0.000912428	0.000637372	0.000401984	0.000230627	0.00012018	5.62091e-05	2.32743e-05	5.06445e-06	0.999955	0.548208	0.441767	0.00998053
3	0.5	0.23824	0.136137	4.12831e-05	0.442445	0.0245288	0.136137	6.77667e-05	0.000160043	0.000343024	0.000640767	0.00106083	0.00158533	0.00215735	0.00266636	0.00296496	0.0029381	0.00258195	0.00201564	0.00140855	0.000890041	0.000511934	0.000267344	0.000125167	5.18249e-05	1.12647e-05	0.999977	0.952958	0.0245288	0.0224895
3	0.6	0.239067	0.13661	6.8224e-05	0.443982	0.0117906	0.13661	0.000110296	0.000254585	0.000534016	0.000977362	0.00158857	0.0023368	0.00313737	0.00383091	0.00421076	0.00412466	0.00358294	0.00276528	0.00191139	0.00119581	0.000681965	0.000353688	0.000164703	6.79201e-05	1.4709e-05	0.999972	0.956269	0.0117906	0.031912
3	0.7	0.23759	0.135766	0.000111574	0.441238	0.0048016	0.135766	0.000176702	0.000397626	0.000816299	0.00146614	0.00234423	0.00339916	0.00450502	0.00543512	0.0059059	0.0057214	0.00491688	0.00375571	0.00257058	0.00159372	0.000901639	0.000464459	0.000215091	8.8313e-05	1.90408e-05	0.999965	0.950359	0.0048016	0.0448046
3	0.8	0.233243	0.133282	0.000178523	0.433165	0.00265824	0.133282	0.00027673	0.000607251	0.0012261	0.00217929	0.00346312	0.00500151	0.00660233	0.00792217	0.00854344	0.00819577	0.00695993	0.00524373	0.00353533	0.00215792	0.00120276	0.000611562	0.000280285	0.000114205	2.44494e-05	0.999956	0.932971	0.00265824	0.0643264
3	0.9	0.227061	0.129749	0.000271772	0.421685	0.00148671	0.129749	0.000411709	0.00088332	0.00176621	0.00312794	0.00496344	0.00715814	0.00942434	0.0112573	0.0120607	0.0114726	0.00964546	0.00718511	0.00478447	0.00288233	0.00158541	0.000796074	0.00036086	0.000145755	3.09406e-05	0.999945	0.908244	0.00148671	0.0902138
3	1	0.219472	0.125413	0.000371552	0.407591	0.000861018	0.125413	0.000556276	0.00118112	0.00236099	0.00420083	0.00670045	0.00969642	0.0127779	0.0152423	0.0162808	0.0154246	0.0129077	0.00956584	0.0063336	0.00379103	0.00206988	0.00103086	0.000463391	0.000185755	3.91103e-05	0.99993	0.877889	0.000861018	0.12118
3	1.1	0.210288	0.120165	0.000392074	0.390535	0.00060236	0.120165	0.000591848	0.00129084	0.00268143	0.00498309	0.00826639	0.0123168	0.0165797	0.0200892	0.0216852	0.020669	0.0173345	0.0128329	0.00846276	0.00503169	0.00272299	0.00134241	0.000597321	0.000237313	4.95026e-05	0.999912	0.841152	0.00060236	0.158157
3	1.2	0.202202	0.115544	0.000386003	0.375517	0.000434516	0.115544	0.000583047	0.00127455	0.00266153	0.0050038	0.00851991	0.0132596	0.0188273	0.023931	0.0267428	0.026115	0.0223035	0.016738	0.0111376	0.00665	0.00359642	0.00176473	0.000779656	0.000307407	6.35577e-05	0.999886	0.808806	0.000434516	0.190646
3	1.3	0.195854	0.111916	0.000387985	0.363728	0.00033923	0.111916	0.000586062	0.00128063	0.00267338	0.00502675	0.00856722	0.0133721	0.0191529	0.0249916	0.0293273	0.0304209	0.0273239	0.0211935	0.0144327	0.00874418	0.00476291	0.00233923	0.00102941	0.000403419	8.27408e-05	0.999852	0.783414	0.00033923	0.216099
3	1.4	0.18951	0.108292	0.000410471	0.351948	0.00028961	0.108292	0.000619771	0.00135377	0.00282687	0.00532053	0.00907519	0.0141587	0.0202436	0.0263729	0.0310149	0.0326458	0.0305871	0.0253657	0.0183428	0.0115169	0.00640022	0.00316804	0.0013935	0.000543711	0.000110714	0.999802	0.758041	0.00028961	0.241471
3	1.5	0.178715	0.109122	0.00048666	0.324899	0.000277829	0.102123	0.000734522	0.00160427	0.00335334	0.00632006	0.0107754	0.016743	0.0237573	0.0306704	0.0357794	0.0374653	0.0350704	0.0293386	0.0219829	0.0146905	0.00860555	0.00436738	0.00193556	0.000754914	0.000153001	0.999725	0.714859	0.000277829	0.284588
3	1.6	0.157985	0.101018	0.000610387	0.277026	0.000306383	0.0959122	0.000921606	0.00201677	0.0042323	0.00801221	0.0136975	0.0212857	0.0301611	0.0389049	0.0454492	0.0477946	0.0450399	0.0379782	0.0287093	0.0195386	0.0119933	0.00650502	0.003014	0.00120138	0.000246328	0.999559	0.631941	0.000306383	0.367312
3	1.7	0.139382	0.0922463	0.000797923	0.237459	0.000328836	0.0884414	0.00120259	0.00261759	0.00543952	0.0101457	0.0170274	0.0259635	0.0361985	0.0461639	0.0536136	0.0563534	0.0533332	0.045322	0.034575	0.0237223	0.0146773	0.00818934	0.00405535	0.00172294	0.000368626	0.999348	0.557529	0.000328836	0.44149
3	1.8	0.12449	0.0846195	0.00104363	0.20715	0.000346179	0.0817018	0.0015638	0.00334977	0.0067935	0.0123079	0.0200664	0.0298526	0.0408737	0.0515324	0.0595008	0.0624697	0.0593198	0.0508229	0.0392722	0.0273725	0.0171987	0.00972613	0.0049359	0.00223444	0.000535986	0.99908	0.497961	0.000346179	0.500773
3	1.9	0.113207	0.0786079	0.00125115	0.184714	0.000361369	0.076298	0.00185923	0.00390555	0.00773444	0.013709	0.0219814	0.0323483	0.0440236	0.0553594	0.063909	0.0672235	0.0640915	0.0552724	0.0431094	0.0303968	0.0193384	0.011063	0.00567385	0.00262279	0.000767471	0.998828	0.452826	0.000361369	0.54564
3.1	0.1	0.000874304	0.000499604	5.63594e-08	0.00162369	0.996446	0.000499602	6.66937e-08	1.51213e-07	3.60926e-07	6.99149e-07	1.218e-06	1.89094e-06	2.63783e-06	3.31083e-06	3.72296e-06	3.72819e-06	3.29917e-06	2.58024e-06	1.80837e-06	1.14506e-06	6.51949e-07	3.38679e-07	1.70095e-07	7.51764e-08	2.76638e-08	0.999971	0.0034972	0.996446	2.79395e-05
3.1	0.2	0.00186523	0.00106585	8.86591e-08	0.00346402	0.992427	0.00106584	2.05221e-07	5.61672e-07	1.22493e-06	2.31162e-06	3.87792e-06	5.86022e-06	8.02202e-06	9.88523e-06	1.09546e-05	1.08359e-05	9.50844e-06	7.42383e-06	5.18692e-06	3.26137e-06	1.8629e-06	9.66234e-07	4.52352e-07	1.86834e-07	3.80062e-08	0.999971	0.00746094	0.992427	8.27149e-05
3.1	0.3	0.00616778	0.00352444	9.19652e-07	0.0114545	0.974884	0.00352444	1.51621e-06	3.58867e-06	7.64527e-06	1.40892e-05	2.2767e-05	3.28628e-05	4.28565e-05	5.06549e-05	5.40807e-05	5.18413e-05	4.4415e-05	3.40078e-05	2.33886e-05	1.4565e-05	8.26507e-06	4.27208e-06	1.98912e-06	8.23088e-07	1.81051e-07	0.99997	0.0246711	0.974884	0.000414729
3.1	0.4	0.034802	0.0198868	9.40715e-06	0.0646323	0.856804	0.0198869	1.54674e-05	3.63963e-05	7.69323e-05	0.000140639	0.000225932	0.000324696	0.000421871	0.000496104	0.000524837	0.000495506	0.000415286	0.000309079	0.000205665	0.000123749	6.80547e-05	3.42922e-05	1.56757e-05	6.40389e-06	1.37767e-06	0.999959	0.139208	0.856804	0.00394737
3.1	0.5	0.218683	0.124961	3.63088e-05	0.406125	0.10445	0.124961	5.97135e-05	0.000141544	0.000305056	0.000574197	0.000959764	0.00144966	0.00199279	0.00248261	0.00277365	0.00275167	0.0024125	0.00187298	0.00129817	0.00081227	0.000462646	0.000239656	0.00011159	4.60673e-05	9.99737e-06	0.999973	0.87473	0.10445	0.0207928
3.1	0.6	0.235267	0.134438	6.04182e-05	0.436924	0.0283727	0.134438	9.79621e-05	0.000227776	0.00048225	0.000892914	0.00147122	0.00219581	0.00298825	0.00368842	0.00408264	0.00401096	0.00348089	0.00267463	0.00183537	0.00113814	0.000643442	0.000331385	0.000153617	6.31993e-05	1.36741e-05	0.999973	0.941067	0.0283727	0.030533
3.1	0.7	0.237138	0.135507	9.70698e-05	0.440399	0.00966185	0.135507	0.000154726	0.000351256	0.00072708	0.00131741	0.00212707	0.00311672	0.00417279	0.0050778	0.00555222	0.00539816	0.00464359	0.00354179	0.00241585	0.00149094	0.000839647	0.000430997	0.000199182	8.17124e-05	1.76138e-05	0.999967	0.948552	0.00966185	0.0417536
3.1	0.8	0.234069	0.133754	0.000152596	0.4347	0.00471124	0.133754	0.000238614	0.000529142	0.00107718	0.00192964	0.00309293	0.00450974	0.00601071	0.0072735	0.00789443	0.00760417	0.00646891	0.0048715	0.00327633	0.0019922	0.00110575	0.000560242	0.000256164	0.000104254	2.23089e-05	0.999959	0.936278	0.00471124	0.0589703
3.1	0.9	0.228005	0.130289	0.000231842	0.423438	0.00277222	0.130289	0.000355086	0.000770876	0.00155528	0.00278435	0.00448353	0.00658147	0.00882202	0.0106994	0.0115856	0.0110809	0.009319	0.00691034	0.00456107	0.00271581	0.00147577	0.000733593	0.00033035	0.000132986	2.81874e-05	0.999949	0.91202	0.00277222	0.0851574
3.1	1	0.221363	0.126493	0.000332254	0.411102	0.00146921	0.126493	0.000497133	0.00105737	0.00211739	0.00377773	0.00606281	0.00886086	0.0118163	0.0142554	0.0153606	0.0146275	0.0122533	0.0090515	0.00594989	0.00352582	0.00190487	0.000940617	0.000420686	0.000168321	3.54466e-05	0.999936	0.885451	0.00146921	0.113016
3.1	1.1	0.2131	0.121771	0.000391352	0.395757	0.000868636	0.121771	0.000589695	0.0012785	0.00262133	0.00476509	0.00775799	0.0114666	0.0154069	0.0186618	0.0201304	0.0191485	0.0159975	0.0117727	0.00770316	0.00454053	0.00243813	0.00119579	0.000531077	0.000211132	4.41514e-05	0.999921	0.8524	0.000868636	0.146652
3.1	1.2	0.20388	0.116503	0.000393581	0.378633	0.000612804	0.116503	0.000595156	0.00130321	0.00272919	0.00515112	0.00879519	0.0136176	0.0189295	0.0234651	0.02576	0.0248213	0.0209184	0.0154687	0.0101334	0.00595819	0.00318034	0.00154638	0.000680026	0.000267838	5.54492e-05	0.999901	0.815518	0.000612804	0.18377
3.1	1.3	0.197233	0.112705	0.000391127	0.36629	0.000440457	0.112705	0.000591128	0.00129299	0.00270455	0.0051029	0.00874125	0.0137265	0.0197575	0.0257561	0.0296559	0.0296297	0.025662	0.0193996	0.0129362	0.0077014	0.00413811	0.00201369	0.000882312	0.000345503	7.09496e-05	0.999873	0.788933	0.000440457	0.210499
3.1	1.4	0.189532	0.108304	0.000404016	0.351987	0.000364288	0.108304	0.000610311	0.00133447	0.00279269	0.00527762	0.00906103	0.0142647	0.0206114	0.0271317	0.0321609	0.0339081	0.0312674	0.0248703	0.0171298	0.0103928	0.00563186	0.00273941	0.00119336	0.000463762	9.42952e-05	0.999831	0.758126	0.000364288	0.24134
3.1	1.5	0.180124	0.106706	0.000456047	0.330737	0.000326906	0.102928	0.000688376	0.00150333	0.0031436	0.00593564	0.0101651	0.0159192	0.0228402	0.0298795	0.0353461	0.0375035	0.0354881	0.0298292	0.0220027	0.0140697	0.00784731	0.00386016	0.00168279	0.000651075	0.000131318	0.999764	0.720494	0.000326906	0.278943
3.1	1.6	0.162855	0.101949	0.000549104	0.29044	0.000332695	0.0961744	0.00082923	0.00181498	0.00381349	0.00724182	0.0124494	0.019499	0.0278924	0.0363498	0.042917	0.0456214	0.043456	0.0370091	0.0281867	0.0191867	0.0114393	0.00583589	0.0025862	0.00100518	0.000202394	0.999636	0.651418	0.000332695	0.347885
3.1	1.7	0.139392	0.0907959	0.000709862	0.240718	0.000361999	0.086663	0.00107069	0.00233908	0.00490112	0.00925883	0.0157847	0.0244741	0.0346855	0.0449365	0.0530071	0.0566118	0.0544659	0.0470473	0.0364357	0.0253029	0.015746	0.00865112	0.00407307	0.00163358	0.000334965	0.999401	0.557569	0.000361999	0.44147
3.1	1.8	0.12177	0.0817509	0.000927097	0.204884	0.00037613	0.0786763	0.00139287	0.00300964	0.00619445	0.0114314	0.0189953	0.0287539	0.0399639	0.051072	0.0597945	0.0637858	0.0616992	0.0539236	0.04246	0.0300451	0.019066	0.0108251	0.0054439	0.00235451	0.000507811	0.999103	0.487081	0.00037613	0.511646
3.1	1.9	0.108851	0.0748377	0.00118715	0.179253	0.000385653	0.0724626	0.00176936	0.0037475	0.00750474	0.0134454	0.0217386	0.0321737	0.0439678	0.0555323	0.0645285	0.0685721	0.0663489	0.058317	0.0464699	0.0334518	0.0216358	0.0125006	0.00642696	0.00294273	0.000718689	0.99877	0.435405	0.000385653	0.56298
3.1	2	0.0998474	0.0699813	0.00136414	0.161487	0.000394594	0.0680735	0.00201656	0.00419721	0.00824995	0.0145529	0.0232642	0.0341705	0.0464726	0.0585255	0.0678985	0.072125	0.069867	0.0616228	0.0494375	0.0359667	0.0235837	0.0138303	0.00721232	0.00336307	0.000988036	0.998493	0.39939	0.000394594	0.598708
3.2	0.1	0.000443021	0.00025315	4.46241e-08	0.000822717	0.998188	0.000253163	5.61118e-08	1.06784e-07	2.49332e-07	4.86915e-07	8.3869e-07	1.28231e-06	1.74892e-06	2.13814e-06	2.34858e-06	2.31024e-06	2.02446e-06	1.57438e-06	1.09041e-06	6.85739e-07	3.86305e-07	2.08221e-07	1.00356e-07	3.57556e-08	1.24162e-08	0.999978	0.00177205	0.998188	1.77287e-05
3.2	0.2	0.000863096	0.000493207	1.23317e-07	0.00160286	0.996477	0.000493193	1.62792e-07	3.78972e-07	7.91116e-07	1.49095e-06	2.47275e-06	3.66633e-06	4.87312e-06	5.87199e-06	6.34278e-06	6.1374e-06	5.29611e-06	4.07642e-06	2.81206e-06	1.75378e-06	9.88903e-07	5.11358e-07	2.38678e-07	9.51626e-08	1.72272e-08	0.999978	0.00345236	0.996477	4.81012e-05
3.2	0.3	0.00259267	0.00148152	5.7919e-07	0.00481498	0.989379	0.00148152	9.54637e-07	2.25163e-06	4.73491e-06	8.60466e-06	1.36855e-05	1.93408e-05	2.45524e-05	2.82015e-05	2.92831e-05	2.73424e-05	2.28979e-05	1.71947e-05	1.16263e-05	7.12791e-06	3.99068e-06	2.03973e-06	9.39972e-07	3.96334e-07	1.30222e-07	0.999976	0.0103707	0.989379	0.000225875
3.2	0.4	0.0104487	0.00597067	6.07987e-06	0.0194047	0.956194	0.00597067	9.95442e-06	2.30813e-05	4.79357e-05	8.5636e-05	0.000133422	0.000184488	0.000229101	0.000256627	0.000258774	0.000233666	0.000188109	0.000134974	8.67961e-05	5.0569e-05	2.70094e-05	1.32929e-05	5.97743e-06	2.41461e-06	5.03498e-07	0.999967	0.0417947	0.956194	0.00197841
3.2	0.5	0.085036	0.048592	2.61461e-05	0.157924	0.645424	0.048592	4.28885e-05	0.000100961	0.000216282	0.000406713	0.000683619	0.00104261	0.00144563	0.00180534	0.00200322	0.00195296	0.00166366	0.00123992	0.00081516	0.000479422	0.000256207	0.000125523	5.61196e-05	2.25962e-05	4.81735e-06	0.999958	0.340144	0.645424	0.0143898
3.2	0.6	0.222908	0.127376	5.49603e-05	0.413973	0.0772333	0.127376	8.95633e-05	0.000209863	0.000449211	0.000845238	0.00142295	0.00217669	0.00303265	0.00381269	0.00426725	0.00420609	0.00363456	0.00276077	0.00186085	0.0011284	0.000623233	0.000314552	0.000143704	5.8599e-05	1.25984e-05	0.999971	0.891634	0.0772333	0.0311044
3.2	0.7	0.234513	0.134007	8.70576e-05	0.435524	0.0211308	0.134007	0.000139454	0.000319239	0.000667401	0.00122397	0.00200481	0.00298403	0.00405561	0.00499594	0.00550714	0.00537331	0.00461787	0.00350401	0.00236884	0.00144508	0.00080387	0.000408214	0.000187192	7.6439e-05	1.64272e-05	0.999968	0.938052	0.0211308	0.0407859
3.2	0.8	0.234014	0.133722	0.000134472	0.434597	0.00831925	0.133722	0.000211845	0.000474109	0.000972667	0.001756	0.00283934	0.00418062	0.00562722	0.0068688	0.00750451	0.00725823	0.00618376	0.00465158	0.00311745	0.0018856	0.00104045	0.000524513	0.000239043	9.71446e-05	2.07821e-05	0.999962	0.936054	0.00831925	0.0555881
3.2	0.9	0.227449	0.129971	0.000204815	0.422405	0.00546915	0.129971	0.00031673	0.000696064	0.00141989	0.00257672	0.00422446	0.00633435	0.00867315	0.0107103	0.0117486	0.0113186	0.00953157	0.00703441	0.00459371	0.00269376	0.00143907	0.000704647	0.000313963	0.000125643	2.65413e-05	0.999952	0.909795	0.00546915	0.084687
3.2	1	0.220345	0.125911	0.00029317	0.409211	0.00301078	0.125911	0.000444086	0.000957606	0.00194094	0.0035221	0.00579055	0.0087124	0.0119575	0.0147699	0.0161668	0.0155055	0.0129713	0.00948971	0.00612929	0.00354695	0.00186703	0.000900722	0.000396093	0.000156904	3.28296e-05	0.999941	0.881378	0.00301078	0.115551
3.2	1.1	0.213853	0.122202	0.000379968	0.397156	0.00144326	0.122202	0.000569655	0.00121558	0.00245549	0.00444953	0.00729084	0.0109066	0.0148706	0.0182648	0.0199165	0.0190652	0.0159434	0.0116739	0.00755269	0.0043787	0.00230697	0.0011118	0.000487362	0.000192214	3.99838e-05	0.999928	0.855413	0.00144326	0.143072
3.2	1.2	0.204902	0.117087	0.00040178	0.380532	0.00093164	0.117087	0.000607329	0.00132982	0.00278424	0.00524136	0.00884106	0.0134724	0.0185933	0.0230238	0.025239	0.0242367	0.0203019	0.014874	0.00962051	0.00557061	0.00292743	0.00140506	0.000612689	0.000240333	4.96731e-05	0.999911	0.819606	0.00093164	0.179373
3.2	1.3	0.195987	0.111992	0.000398486	0.363975	0.000655463	0.111992	0.000602799	0.00132305	0.00278628	0.00531541	0.00923991	0.014723	0.0213173	0.027376	0.0307774	0.0301699	0.0256966	0.0190729	0.0124489	0.00724421	0.00380934	0.00182221	0.000789923	0.000307857	6.31615e-05	0.999887	0.783947	0.000655463	0.215285
3.2	1.4	0.190158	0.108662	0.000402653	0.353151	0.000481881	0.108662	0.000608344	0.00133166	0.0027936	0.00530231	0.00916497	0.0145564	0.0212319	0.0281477	0.0333465	0.0343621	0.0304209	0.0233168	0.0156297	0.00928496	0.00494682	0.00237943	0.00103095	0.000400193	8.15766e-05	0.999854	0.760632	0.000481881	0.23874
3.2	1.5	0.180562	0.103178	0.000426355	0.335329	0.000413757	0.103178	0.000643789	0.00140853	0.00295665	0.00562109	0.0097318	0.0154697	0.022586	0.0300693	0.0361116	0.0387101	0.0366641	0.0300686	0.0211545	0.0129703	0.00701982	0.00338745	0.00146083	0.000562434	0.0001134	0.999796	0.722246	0.000413757	0.277136
3.2	1.6	0.164229	0.100287	0.000498794	0.298555	0.000397898	0.0938452	0.00075323	0.00165016	0.00347587	0.00663619	0.0115177	0.0182962	0.0266384	0.0353918	0.0425783	0.0460085	0.0443657	0.0380067	0.0287398	0.018822	0.01056	0.00517547	0.00223585	0.000856198	0.000170949	0.999692	0.656916	0.000397898	0.342378
3.2	1.7	0.142017	0.0908268	0.000609401	0.248989	0.00040757	0.0862344	0.000920325	0.00201879	0.00426269	0.00814974	0.0141214	0.0223237	0.0323004	0.0427151	0.0513834	0.0558959	0.0546938	0.0479444	0.0375485	0.0261893	0.0160098	0.00838418	0.00376211	0.00146677	0.000295169	0.999469	0.568067	0.00040757	0.430995
3.2	1.8	0.120338	0.0796636	0.000789045	0.204974	0.000418582	0.0763755	0.00118863	0.00259188	0.00541936	0.0102113	0.0173684	0.0269123	0.0382332	0.0498691	0.059553	0.0648056	0.0639528	0.0569761	0.0456282	0.0327126	0.0209101	0.0117859	0.00569137	0.00230732	0.000475038	0.999151	0.481351	0.000418582	0.517381
3.2	1.9	0.105021	0.071407	0.00100187	0.17471	0.000420566	0.0689452	0.00150189	0.00323313	0.00662759	0.0121856	0.0202013	0.0305743	0.0426041	0.0547724	0.0647923	0.0702287	0.0694898	0.0625506	0.0509856	0.0373979	0.0245171	0.0142835	0.00734869	0.00324738	0.000707419	0.998754	0.420083	0.000420566	0.578251
3.2	2	0.0946496	0.0657444	0.0012436	0.154389	0.000421065	0.063815	0.00184838	0.00389957	0.00779158	0.013956	0.0225954	0.0335255	0.0459817	0.0583943	0.068435	0.0736758	0.0726418	0.0654857	0.0538339	0.0401107	0.0268255	0.015937	0.00835249	0.00386528	0.000955904	0.998375	0.378598	0.000421065	0.619355
3.2	2.1	0.0879728	0.0621832	0.00139208	0.141131	0.000423693	0.0606046	0.00204937	0.00425122	0.00837033	0.014831	0.0238218	0.035139	0.0479845	0.0607249	0.0709504	0.0761804	0.0749639	0.067557	0.0556915	0.0417984	0.0282943	0.0170718	0.009098	0.00430057	0.00127455	0.99806	0.351891	0.000423693	0.645745
3.3	0.1	0.000243419	0.000139106	3.77445e-08	0.000452078	0.998996	0.000139088	3.80151e-08	1.17398e-07	2.20712e-07	3.84135e-07	6.2905e-07	9.82641e-07	1.32249e-06	1.57521e-06	1.70051e-06	1.64133e-06	1.4158e-06	1.08803e-06	7.52179e-07	4.66691e-07	2.67777e-07	1.40531e-07	6.85045e-08	3.6416e-08	8.90993e-09	0.999983	0.000973691	0.998996	1.28941e-05
3.3	0.2	0.000502755	0.000287282	8.44979e-08	0.000933737	0.997934	0.00028728	1.5501e-07	3.62187e-07	7.12906e-07	1.29646e-06	2.07529e-06	3.01808e-06	3.91316e-06	4.59186e-06	4.85803e-06	4.61355e-06	3.92889e-06	2.98165e-06	2.03351e-06	1.24918e-06	7.08542e-07	3.72327e-07	1.75559e-07	6.86041e-08	2.28678e-08	0.999983	0.00201105	0.997934	3.72221e-05
3.3	0.3	0.00127616	0.000729234	4.2038e-07	0.00237004	0.994727	0.000729236	6.8636e-07	1.63009e-06	3.42108e-06	6.14208e-06	9.63374e-06	1.34073e-05	1.67186e-05	1.88137e-05	1.91275e-05	1.75474e-05	1.44821e-05	1.07496e-05	7.2178e-06	4.41034e-06	2.46384e-06	1.25423e-06	5.83917e-07	2.48922e-07	5.64741e-08	0.99998	0.00510467	0.994727	0.000149015
3.3	0.4	0.00422317	0.00241325	3.92329e-06	0.00784304	0.981913	0.00241324	6.4032e-06	1.47786e-05	3.05068e-05	5.40599e-05	8.33164e-05	0.000113623	0.00013869	0.000152391	0.000150751	0.000133789	0.000106211	7.54226e-05	4.81409e-05	2.7898e-05	1.48403e-05	7.2863e-06	3.27636e-06	1.32711e-06	2.89309e-07	0.999973	0.0168927	0.981913	0.00116692
3.3	0.5	0.0179168	0.0102382	2.65578e-05	0.0332741	0.918881	0.0102382	4.31711e-05	9.94629e-05	0.000206185	0.000370047	0.000584874	0.000828865	0.00106286	0.00123152	0.00127836	0.00117657	0.000952869	0.000677451	0.000424707	0.000237594	0.000120632	5.64022e-05	2.43258e-05	9.57672e-06	2.00902e-06	0.999962	0.0716672	0.918881	0.00941403
3.3	0.6	0.167996	0.0959979	5.79467e-05	0.311993	0.292056	0.0959979	9.44857e-05	0.000221768	0.000477815	0.000912151	0.00157105	0.00246995	0.00353061	0.00452273	0.00510991	0.00503384	0.00430226	0.00319574	0.00208101	0.00120579	0.000632587	0.000304098	0.000133758	5.32361e-05	1.12498e-05	0.999963	0.671985	0.292056	0.035922
3.3	0.7	0.226042	0.129167	8.43946e-05	0.419792	0.0524262	0.129167	0.000135867	0.000313089	0.000660236	0.0012264	0.00204437	0.00310594	0.00430536	0.00538608	0.00599256	0.00586227	0.00501741	0.00376569	0.00250127	0.00149135	0.000809289	0.000401909	0.000181297	7.33002e-05	1.56501e-05	0.999968	0.904168	0.0524262	0.0433737
3.3	0.8	0.233075	0.133186	0.000122795	0.432853	0.0144801	0.133186	0.000194344	0.000438028	0.000904183	0.0016417	0.0026701	0.00395603	0.00535838	0.00657751	0.00721798	0.00700129	0.00597202	0.00448938	0.00300117	0.00180805	0.000993212	0.000498823	0.000226827	9.21063e-05	1.97095e-05	0.999963	0.932299	0.0144801	0.0531836
3.3	0.9	0.227008	0.129719	0.000186872	0.421587	0.00934078	0.129719	0.000291291	0.000646123	0.00132734	0.00242624	0.00401315	0.00607946	0.00840904	0.0104734	0.0115598	0.0111761	0.00941906	0.00693692	0.00450721	0.00262288	0.00138861	0.000674196	0.000298519	0.000119034	2.50928e-05	0.999954	0.908033	0.00934078	0.0825803
3.3	1	0.218611	0.12492	0.000269305	0.405991	0.00554412	0.12492	0.000412211	0.000899736	0.00184392	0.00339612	0.00569672	0.00877045	0.0123021	0.0154624	0.0171247	0.016521	0.0138207	0.0100493	0.00641065	0.00364367	0.001878	0.000888018	0.000384527	0.000150863	3.13614e-05	0.999943	0.874443	0.00554412	0.119956
3.3	1.1	0.20874	0.11928	0.000364526	0.387661	0.00323832	0.11928	0.000546753	0.00117483	0.00240565	0.00445817	0.00754643	0.0117282	0.0165831	0.020962	0.0232896	0.022486	0.0187809	0.0136	0.00861578	0.0048482	0.00246715	0.00115031	0.000491571	0.000190844	3.9284e-05	0.999929	0.834961	0.00323832	0.161729
3.3	1.2	0.202733	0.115847	0.000408858	0.376504	0.00162484	0.115847	0.000617244	0.00134733	0.00280112	0.00522742	0.00885035	0.0137064	0.0192847	0.0242686	0.0268794	0.0259109	0.021641	0.0156979	0.00998046	0.00564538	0.00288939	0.0013534	0.000579601	0.00022496	4.62025e-05	0.999917	0.810931	0.00162484	0.18736
3.3	1.3	0.194405	0.111088	0.000410524	0.361037	0.00104627	0.111088	0.000621702	0.00136938	0.00290342	0.00559414	0.0098211	0.0156504	0.0224124	0.0285404	0.0319246	0.0310529	0.0261636	0.0191443	0.0122753	0.00699669	0.00360109	0.00169075	0.000723266	0.000279768	5.71471e-05	0.999897	0.777618	0.00104627	0.221233
3.3	1.4	0.186259	0.106434	0.000406676	0.345909	0.000739549	0.106434	0.000615542	0.00135398	0.00286735	0.00552699	0.00975995	0.0158826	0.0236541	0.0315864	0.0367673	0.0368777	0.0319189	0.023905	0.0156316	0.00904478	0.00469825	0.00221263	0.00094463	0.000363702	7.37744e-05	0.999867	0.745036	0.000739549	0.254092
3.3	1.5	0.180318	0.103039	0.000416662	0.334876	0.00055694	0.103039	0.000629833	0.00138111	0.00291133	0.00557385	0.00975158	0.0157108	0.0232702	0.0313649	0.0379179	0.0404033	0.037048	0.0290403	0.0197392	0.0117695	0.0062391	0.00296981	0.00127108	0.000488391	9.86176e-05	0.999823	0.72127	0.00055694	0.277995
3.3	1.6	0.168118	0.099599	0.000460276	0.308688	0.000489505	0.0960675	0.000695143	0.00152311	0.00321031	0.00614249	0.0107157	0.0171718	0.0252921	0.0340272	0.0414108	0.0451384	0.0436704	0.0370136	0.0269926	0.0168792	0.00921097	0.0044424	0.00190401	0.000728474	0.000146122	0.999737	0.672472	0.000489505	0.326775
3.3	1.7	0.144897	0.0907165	0.00053239	0.258406	0.000488618	0.0855675	0.000804597	0.00176992	0.00375773	0.00725172	0.0127443	0.0205236	0.0303322	0.0409887	0.0503021	0.0556453	0.0551246	0.0486439	0.0380119	0.0258222	0.0149806	0.00748499	0.00325682	0.00124887	0.000249501	0.999551	0.579586	0.000488618	0.419476
3.3	1.8	0.121347	0.0790574	0.000646769	0.20953	0.000483879	0.0754544	0.000976937	0.00214801	0.00455527	0.00875758	0.0152767	0.0243515	0.0356112	0.0477528	0.0584991	0.06514	0.0655872	0.0593991	0.0481295	0.0346857	0.0219515	0.0118939	0.00542912	0.00213119	0.00043094	0.999227	0.485389	0.000483879	0.513354
3.3	1.9	0.102469	0.0688091	0.000818813	0.172382	0.000471292	0.0662166	0.0012326	0.00268799	0.00562607	0.0106208	0.0181239	0.0282261	0.0403962	0.0532372	0.0644958	0.0715888	0.0725341	0.0667799	0.0555152	0.0413454	0.0273679	0.0159578	0.00794465	0.00326503	0.000678537	0.998791	0.409876	0.000471292	0.588443
3.3	2	0.0900935	0.0619573	0.000997021	0.148335	0.000459382	0.0599879	0.00149427	0.0032222	0.00663223	0.012268	0.0204916	0.0312761	0.0439763	0.0571089	0.0683999	0.0753642	0.0762279	0.0706001	0.0595644	0.0453668	0.0308444	0.0185294	0.00974842	0.00437854	0.000972484	0.998297	0.360374	0.000459382	0.637463
3.3	2.1	0.0822972	0.0576971	0.00120705	0.133071	0.000451201	0.0561234	0.00179136	0.00378533	0.00761953	0.0137983	0.0226009	0.0338917	0.0469274	0.0601495	0.0712335	0.0777217	0.0780169	0.0720135	0.0609739	0.0469951	0.0325421	0.0199481	0.0107091	0.00503255	0.00126569	0.997863	0.329189	0.000451201	0.668223
3.3	2.2	0.0776578	0.0553183	0.00133495	0.12365	0.000448326	0.0540053	0.00196489	0.00408858	0.00811757	0.0145521	0.0236592	0.0352755	0.0486101	0.062034	0.073143	0.0794367	0.0793641	0.0729677	0.0616892	0.0476973	0.0333359	0.0207388	0.0113367	0.00545396	0.00163677	0.997517	0.310631	0.000448326	0.686437
3.4	0.1	0.000144985	8.28469e-05	1.19572e-07	0.000269232	0.999396	8.285e-05	9.07646e-08	8.76543e-08	2.0425e-07	3.76922e-07	5.96095e-07	8.56394e-07	1.11821e-06	1.30981e-06	1.36517e-06	1.29641e-06	1.10515e-06	8.55328e-07	5.89644e-07	3.63305e-07	1.98358e-07	1.02398e-07	5.32882e-08	2.23433e-08	8.82288e-09	0.999986	0.000579914	0.999396	1.07199e-05
3.4	0.2	0.000291521	0.000166601	3.9788e-07	0.000541398	0.99879	0.000166564	3.19534e-07	3.23326e-07	6.09147e-07	1.12967e-06	1.76514e-06	2.47788e-06	3.17972e-06	3.64882e-06	3.79119e-06	3.54794e-06	2.99033e-06	2.26032e-06	1.54295e-06	9.61869e-07	5.51022e-07	2.94205e-07	1.34576e-07	4.84008e-08	-1.71841e-10	0.999986	0.00116608	0.99879	2.99737e-05
3.4	0.3	0.00070081	0.000400469	1.56728e-06	0.00130153	0.997068	0.000400464	1.32108e-06	1.49667e-06	2.71326e-06	4.76661e-06	7.41538e-06	1.02076e-05	1.25412e-05	1.38991e-05	1.39621e-05	1.26923e-05	1.04116e-05	7.7091e-06	5.17222e-06	3.1664e-06	1.77366e-06	9.11178e-07	4.30315e-07	1.78109e-07	4.61374e-08	0.999984	0.00280327	0.997068	0.000112381
3.4	0.4	0.00201728	0.00115273	1.20851e-05	0.00374642	0.991149	0.00115273	1.00988e-05	1.13434e-05	2.04093e-05	3.53272e-05	5.39775e-05	7.31034e-05	8.8561e-05	9.65626e-05	9.48634e-05	8.38404e-05	6.65281e-05	4.74106e-05	3.04761e-05	1.78192e-05	9.57384e-06	4.75075e-06	2.15093e-06	8.77521e-07	1.90692e-07	0.999978	0.00806916	0.991149	0.00075995
3.4	0.5	0.00728056	0.00416033	8.29658e-05	0.013521	0.964654	0.0041603	7.06118e-05	8.18755e-05	0.000148498	0.000258846	0.000401779	0.000558106	0.000699709	0.000792841	0.000807477	0.000733033	0.000589181	0.000418386	0.000263557	0.000148875	7.65532e-05	3.62749e-05	1.58382e-05	6.3011e-06	1.32405e-06	0.999968	0.0291222	0.964654	0.00619203
3.4	0.6	0.0518604	0.0296345	0.000318322	0.0963123	0.757925	0.0296345	0.000276291	0.000333936	0.000619296	0.00111004	0.00180043	0.00265769	0.0035792	0.00436051	0.00473836	0.00453367	0.00379007	0.00276502	0.00177065	0.0010081	0.00051917	0.000245359	0.000106621	4.2184e-05	8.89447e-06	0.999951	0.207442	0.757925	0.0345838
3.4	0.7	0.19783	0.113046	0.000369741	0.367399	0.155153	0.113046	0.000327284	0.000411728	0.000781569	0.00144144	0.00243064	0.00375534	0.00529149	0.00670176	0.00750398	0.00733761	0.00623085	0.00460126	0.00297988	0.00171765	0.000896797	0.00042935	0.000188267	7.47707e-05	1.57686e-05	0.999961	0.791321	0.155153	0.0534872
3.4	0.8	0.228331	0.130475	0.000431371	0.424044	0.0307304	0.130475	0.000386705	0.000491453	0.000917768	0.00165228	0.00270679	0.00405587	0.00555794	0.00688905	0.00760871	0.00739921	0.00630134	0.00470894	0.00311604	0.00185187	0.00100219	0.000496624	0.00022364	9.02972e-05	1.92533e-05	0.999963	0.913325	0.0307304	0.0559073
3.4	0.9	0.225308	0.128747	0.000604912	0.418428	0.0161458	0.128747	0.000548661	0.000704792	0.00131137	0.00236769	0.00392116	0.00596537	0.00829272	0.0103776	0.0114981	0.0111442	0.00940055	0.00691639	0.00447983	0.00259339	0.00136406	0.000658078	0.000290013	0.000115345	2.4288e-05	0.999955	0.90123	0.0161458	0.0825785
3.4	1	0.215981	0.123418	0.000836385	0.401108	0.0100503	0.123418	0.000767628	0.000997857	0.00186016	0.00339843	0.00574674	0.00895639	0.0127186	0.0161507	0.0180181	0.0174542	0.0146114	0.0105924	0.00670966	0.00377198	0.00191785	0.000894707	0.000383376	0.000149473	3.09585e-05	0.999943	0.863926	0.0100503	0.125967
3.4	1.1	0.206727	0.11813	0.0010682	0.383922	0.00559501	0.11813	0.000991868	0.00130268	0.00242577	0.00445098	0.00758326	0.0119083	0.0170055	0.0216562	0.0241646	0.0233587	0.0194733	0.0140302	0.00881298	0.0049009	0.00245969	0.00113175	0.000478841	0.000184833	3.79257e-05	0.999931	0.826909	0.00559501	0.167426
3.4	1.2	0.195028	0.111445	0.00125287	0.362195	0.00331231	0.111445	0.00117649	0.00156359	0.00292845	0.00544266	0.00942168	0.0150297	0.0217576	0.0280102	0.0315096	0.0306333	0.02563	0.0184957	0.0116128	0.00643996	0.003215	0.0014682	0.000615886	0.000235842	4.79831e-05	0.999913	0.780113	0.00331231	0.216488
3.4	1.3	0.190625	0.108929	0.00126142	0.354018	0.00177802	0.108929	0.00118794	0.00161168	0.00310732	0.00591186	0.0103154	0.0164248	0.0236897	0.0304118	0.0341762	0.0332523	0.0278923	0.0202156	0.0127707	0.00713635	0.00359132	0.00165088	0.00069507	0.000266366	5.41116e-05	0.999902	0.762501	0.00177802	0.235623
3.4	1.4	0.182287	0.104164	0.00123371	0.338533	0.00118399	0.104164	0.00116208	0.00157894	0.00305893	0.005891	0.0105704	0.017471	0.026054	0.0342725	0.0392604	0.0388859	0.0331822	0.0244526	0.0156916	0.00888879	0.0045187	0.00208848	0.000880145	0.000336657	6.81367e-05	0.999877	0.729147	0.00118399	0.269546
3.4	1.5	0.176	0.100571	0.00122069	0.326857	0.000839895	0.100571	0.00114876	0.00155496	0.00299482	0.0057243	0.0101935	0.016812	0.0254687	0.0348439	0.0419953	0.0435552	0.0386383	0.0295128	0.0195634	0.0113909	0.00591032	0.00276399	0.00116936	0.000446759	9.0017e-05	0.999838	0.704	0.000839895	0.294998
3.4	1.6	0.168603	0.0963447	0.00126154	0.31312	0.000654805	0.0963447	0.0011862	0.0016007	0.00306971	0.00582998	0.010284	0.0167754	0.0252055	0.0345337	0.0425796	0.0465986	0.0444063	0.0362268	0.025302	0.015343	0.00819346	0.00389302	0.00165583	0.000632098	0.00012677	0.999772	0.674413	0.000654805	0.324704
3.4	1.7	0.150133	0.091688	0.00141493	0.272921	0.000598816	0.0857903	0.00133022	0.00179771	0.00346166	0.00660104	0.0116638	0.0190025	0.0284904	0.0390609	0.0485303	0.0541463	0.053817	0.0472301	0.0358135	0.0231207	0.0128695	0.00624979	0.00267676	0.00102102	0.000203812	0.999633	0.600532	0.000598816	0.398502
3.4	1.8	0.123467	0.0789707	0.0016032	0.216463	0.000588733	0.0749665	0.00150724	0.00204446	0.00396813	0.00763209	0.0135775	0.0222124	0.0333961	0.0459819	0.0576417	0.065366	0.066644	0.0607259	0.0491119	0.034749	0.0210183	0.0107618	0.0047421	0.00183177	0.000367834	0.999339	0.493867	0.000588733	0.504883
3.4	1.9	0.102646	0.0679639	0.00188669	0.174821	0.000551754	0.0651522	0.00177233	0.00239932	0.00464137	0.00886184	0.0155765	0.0250979	0.0371626	0.0505735	0.0631017	0.0719308	0.0745934	0.0699785	0.0589492	0.0442039	0.0291901	0.0164561	0.00768366	0.0030605	0.000625863	0.99888	0.410583	0.000551754	0.587746
3.4	2	0.0869993	0.0591668	0.00229039	0.144711	0.00051523	0.0571203	0.00214805	0.00288793	0.00552244	0.0103761	0.0178801	0.0281929	0.0408798	0.0546414	0.0672891	0.076217	0.0792455	0.0753546	0.0650489	0.0504046	0.0346167	0.0208015	0.0106157	0.00446144	0.000941848	0.998329	0.347997	0.00051523	0.649816
3.4	2.1	0.0772875	0.0536975	0.00263174	0.126048	0.000488992	0.0521168	0.00247057	0.00331568	0.00628441	0.0116512	0.0197704	0.0306883	0.0438373	0.0577891	0.0702784	0.0787722	0.0813707	0.0774068	0.0674908	0.0533602	0.0376906	0.0234377	0.0126736	0.00581482	0.00132337	0.997697	0.30915	0.000488992	0.688058
3.4	2.2	0.0716776	0.0506784	0.00301543	0.114965	0.000473446	0.0493896	0.00283544	0.00379334	0.00709731	0.0129512	0.0216327	0.0330733	0.046561	0.060538	0.0726682	0.0804508	0.0821759	0.0775264	0.0674473	0.0536819	0.0385003	0.0244265	0.0135036	0.00648067	0.00166706	0.99721	0.28671	0.000473446	0.710026
3.4	2.3	0.0685963	0.0492121	0.00329864	0.108459	0.000465951	0.0481175	0.00310237	0.00412662	0.00761963	0.0137228	0.0226875	0.0344157	0.0481393	0.0622144	0.0742254	0.0816426	0.0828118	0.0775821	0.0671317	0.0533586	0.0384582	0.0246864	0.0138789	0.00682024	0.00208154	0.996855	0.274385	0.000465951	0.722004
3.5	0.1	9.12105e-05	5.21231e-05	1.0356e-06	0.000169377	0.999612	5.21138e-05	9.37773e-07	7.60714e-07	7.27299e-07	4.92526e-07	5.7577e-07	7.75436e-07	9.63298e-07	1.10949e-06	1.16094e-06	1.087e-06	9.27053e-07	6.99992e-07	4.74245e-07	2.98498e-07	1.65264e-07	8.51009e-08	4.73425e-08	2.52684e-08	4.91731e-08	0.999989	0.000364824	0.999612	1.23978e-05
3.5	0.2	0.000168347	9.6203e-05	2.06231e-06	0.000312579	0.999285	9.61985e-05	1.87857e-06	1.58413e-06	1.57879e-06	1.18311e-06	1.5137e-06	2.03038e-06	2.51752e-06	2.86758e-06	2.94711e-06	2.72487e-06	2.27717e-06	1.71494e-06	1.16792e-06	7.20398e-07	4.08222e-07	2.1108e-07	9.22494e-08	4.3648e-08	6.2636e-09	0.999988	0.000673328	0.999285	2.953e-05
3.5	0.3	0.000408582	0.000233479	8.76143e-06	0.000758814	0.998237	0.000233473	7.99926e-06	6.80865e-06	6.8324e-06	5.09296e-06	6.26491e-06	8.18102e-06	9.89759e-06	1.0849e-05	1.07966e-05	9.7349e-06	7.98063e-06	5.93589e-06	4.01704e-06	2.47775e-06	1.39686e-06	7.0766e-07	3.20747e-07	1.27016e-07	2.76185e-08	0.999986	0.00163435	0.998237	0.00011421
3.5	0.4	0.00106923	0.000610991	5.40488e-05	0.00198571	0.99503	0.000610988	4.94371e-05	4.18347e-05	4.18563e-05	3.19319e-05	3.90389e-05	5.03163e-05	6.00136e-05	6.48641e-05	6.33722e-05	5.58959e-05	4.44641e-05	3.19403e-05	2.07874e-05	1.23375e-05	6.72229e-06	3.37307e-06	1.5422e-06	6.29637e-07	1.18962e-07	0.999981	0.00427692	0.99503	0.000674525
3.5	0.5	0.00330688	0.00188964	0.000318734	0.00614135	0.981958	0.00188964	0.000293417	0.000253339	0.000260269	0.000213725	0.000271232	0.000358333	0.000439686	0.000490435	0.000493398	0.000444392	0.000356315	0.000253906	0.000161402	9.24239e-05	4.8299e-05	2.3262e-05	1.02993e-05	4.14339e-06	8.84189e-07	0.999974	0.0132275	0.981958	0.00478789
3.5	0.6	0.0152689	0.00872507	0.00144167	0.0283565	0.910913	0.00872507	0.00133766	0.00118365	0.00125662	0.00112234	0.00148955	0.00203411	0.00258992	0.00300664	0.00314128	0.0029192	0.00239398	0.00172879	0.00110431	0.000631197	0.000327867	0.000156627	6.8796e-05	2.74766e-05	5.85822e-06	0.999956	0.0610755	0.910913	0.0279675
3.5	0.7	0.11989	0.0685087	0.002326	0.222653	0.444732	0.0685087	0.00217615	0.00198073	0.00220167	0.00222015	0.00325955	0.00490681	0.00688405	0.00871485	0.00975178	0.00951357	0.00803885	0.00588489	0.00375861	0.00212418	0.00108257	0.000505737	0.00021747	8.53765e-05	1.78988e-05	0.999944	0.479561	0.444732	0.0756509
3.5	0.8	0.213431	0.121961	0.00196672	0.396372	0.0759121	0.121961	0.00185626	0.00173605	0.00199063	0.00212753	0.00313899	0.00466853	0.0064598	0.00808749	0.00898815	0.00875203	0.00742342	0.00549306	0.00357665	0.00207957	0.00109761	0.000531162	0.000234875	9.37898e-05	1.98625e-05	0.999958	0.853724	0.0759121	0.0703222
3.5	0.9	0.221907	0.126804	0.0022281	0.412113	0.026513	0.126804	0.00211476	0.00201249	0.00234796	0.00261085	0.00388296	0.00577976	0.00799414	0.00999411	0.011079	0.0107514	0.00908368	0.00669443	0.00434227	0.00251635	0.00132446	0.000639352	0.000282007	0.00011232	2.37058e-05	0.999955	0.887628	0.026513	0.0858141
3.5	1	0.211265	0.120723	0.00297675	0.392349	0.0176015	0.120723	0.0028383	0.00274461	0.00326995	0.00384427	0.00593652	0.00913928	0.013008	0.0165909	0.0185805	0.0180459	0.015124	0.0109576	0.00692233	0.00387225	0.00195579	0.000906199	0.00038631	0.000150237	3.11014e-05	0.999942	0.845059	0.0176015	0.137281
3.5	1.1	0.200706	0.114689	0.00358671	0.372739	0.0101473	0.114689	0.00343497	0.00337353	0.00409492	0.00503941	0.00795836	0.0124487	0.0179277	0.0230299	0.0258657	0.025102	0.0209533	0.0150708	0.00941797	0.0051917	0.00257577	0.00117084	0.000490445	0.000188141	3.84602e-05	0.999929	0.802822	0.0101473	0.186959
3.5	1.2	0.190503	0.108859	0.00399682	0.353791	0.00574848	0.108859	0.00384204	0.00382533	0.00472064	0.00604984	0.00972779	0.0153933	0.0223508	0.0288663	0.0325212	0.0316056	0.0263876	0.0189662	0.0118345	0.00650811	0.00321754	0.00145585	0.000606674	0.000231581	4.70875e-05	0.999914	0.762011	0.00574848	0.232155
3.5	1.3	0.181677	0.103815	0.00420419	0.3374	0.00325727	0.103815	0.00405125	0.00408113	0.00511448	0.00677109	0.011051	0.0176735	0.0258831	0.0336656	0.0381483	0.0372482	0.0312118	0.0224914	0.0140532	0.00772624	0.00381081	0.00171649	0.000711012	0.00026976	5.44757e-05	0.999901	0.726707	0.00325727	0.269937
3.5	1.4	0.175947	0.100541	0.00407771	0.326759	0.00195416	0.100541	0.00393102	0.00397304	0.0050489	0.00688441	0.011575	0.0188151	0.0277772	0.0364005	0.0416123	0.0410517	0.0347997	0.0253979	0.0160859	0.00896574	0.00447699	0.00203489	0.000846782	0.000321495	6.47874e-05	0.999883	0.703788	0.00195416	0.294141
3.5	1.5	0.167988	0.095993	0.00391868	0.311977	0.00133862	0.095993	0.00377687	0.00381424	0.0048418	0.00660392	0.0111861	0.0186634	0.0287071	0.039168	0.0462687	0.0469408	0.0408746	0.0306257	0.019879	0.0113172	0.00574071	0.00263297	0.00109887	0.000416815	8.37286e-05	0.999849	0.671951	0.00133862	0.326559
3.5	1.6	0.164868	0.0942101	0.00385811	0.306183	0.000940052	0.0942101	0.00371662	0.00374386	0.00471711	0.00633147	0.0105178	0.017251	0.0263685	0.036667	0.0454466	0.0489123	0.0449836	0.0354089	0.0240582	0.014266	0.00747478	0.00350474	0.0014805	0.000564227	0.000113474	0.999796	0.659471	0.000940052	0.339385
3.5	1.7	0.153531	0.0909587	0.00404783	0.281902	0.000767689	0.0877319	0.00389818	0.00392328	0.00493565	0.00659676	0.0108822	0.0176904	0.026851	0.0373505	0.0469747	0.0527784	0.0523119	0.0446052	0.0323227	0.0201778	0.0109602	0.00524444	0.002232	0.000849956	0.00017003	0.999694	0.614123	0.000767689	0.384803
3.5	1.8	0.129393	0.0810202	0.00441824	0.230741	0.000715615	0.0764177	0.00425458	0.00428565	0.00542033	0.0073207	0.0122098	0.0200088	0.0305566	0.0428144	0.0545011	0.0625092	0.0641182	0.0583371	0.0463267	0.0314136	0.018069	0.00895222	0.00387788	0.00148588	0.000297236	0.999465	0.517572	0.000715615	0.481177
3.5	1.9	0.10366	0.0675413	0.00482328	0.178984	0.000669967	0.0644557	0.00464643	0.00469097	0.0059736	0.00815007	0.0136923	0.022499	0.0343679	0.048214	0.0617379	0.0717876	0.0754116	0.0711367	0.0597952	0.0442816	0.0280117	0.0147679	0.00664079	0.00259442	0.000524357	0.999059	0.414642	0.000669967	0.583747
3.5	2	0.0861004	0.0578281	0.00532019	0.14483	0.000601403	0.0556433	0.00512767	0.00518685	0.00662245	0.00902269	0.015032	0.0243785	0.0367063	0.0508832	0.064778	0.0756011	0.0806875	0.0783567	0.0686236	0.0535496	0.0366965	0.0214299	0.0103505	0.00421062	0.000874828	0.998442	0.344402	0.000601403	0.653439
3.5	2.1	0.0735067	0.0505617	0.00597685	0.121009	0.000542166	0.0489491	0.00576641	0.00585217	0.00749576	0.0101812	0.0167592	0.0267241	0.0395035	0.0538149	0.0675234	0.0780547	0.0831561	0.0814899	0.0729196	0.0587862	0.0419948	0.0261428	0.0137729	0.00596019	0.00128676	0.99773	0.294027	0.000542166	0.703162
3.5	2.2	0.0659721	0.0462629	0.00647135	0.106655	0.000503094	0.0449979	0.00625056	0.00637122	0.00820527	0.0111607	0.0182432	0.0287787	0.0420171	0.0564947	0.0699559	0.0798643	0.084233	0.0821591	0.0738383	0.0604692	0.0443444	0.0285766	0.0159206	0.00748195	0.00174934	0.996977	0.263888	0.000503094	0.732585
3.5	2.3	0.0619949	0.0441724	0.00716488	0.098689	0.000481544	0.0431233	0.00692384	0.00707322	0.00911831	0.0123293	0.0198772	0.0308982	0.0444846	0.0590152	0.0721106	0.0812027	0.084463	0.0813682	0.0725757	0.0594958	0.0441153	0.028965	0.0165211	0.00812651	0.00214991	0.99644	0.24798	0.000481544	0.747979
3.5	2.4	0.0599424	0.0432859	0.00784058	0.0941576	0.00046962	0.0423836	0.00757702	0.00773734	0.00992932	0.0132824	0.0210792	0.0323439	0.0461052	0.0606436	0.0734903	0.0820476	0.0845574	0.0806804	0.0713301	0.0581445	0.043128	0.028538	0.0165144	0.00830994	0.00259061	0.996109	0.239769	0.00046962	0.75587
3.6	0.1	5.91118e-05	3.37832e-05	5.32117e-06	0.000109852	0.999725	3.37662e-05	5.03222e-06	4.76565e-06	4.07126e-06	2.75091e-06	1.17671e-06	8.79808e-07	9.24401e-07	9.98136e-07	9.93093e-07	9.30637e-07	8.00856e-07	6.15276e-07	4.1636e-07	2.72563e-07	1.58139e-07	8.17503e-08	3.98614e-08	2.30323e-08	4.1372e-09	0.999991	0.000236514	0.999725	3.0256e-05
3.6	0.2	0.000122723	7.01302e-05	1.55786e-05	0.000227875	0.999411	7.01255e-05	1.48225e-05	1.41996e-05	1.22055e-05	8.18701e-06	3.40016e-06	2.5294e-06	2.63245e-06	2.85519e-06	2.87661e-06	2.66782e-06	2.21376e-06	1.66951e-06	1.15216e-06	7.35341e-07	4.28977e-07	2.21514e-07	9.45164e-08	3.80355e-08	-3.85403e-10	0.99999	0.000490854	0.999411	8.85082e-05
3.6	0.3	0.000257878	0.000147349	5.43825e-05	0.000478926	0.998655	0.000147372	5.18026e-05	4.95004e-05	4.2519e-05	2.86228e-05	1.19807e-05	8.71228e-06	8.75855e-06	9.13861e-06	8.93947e-06	8.0166e-06	6.57254e-06	4.92193e-06	3.36269e-06	2.10715e-06	1.20564e-06	6.14669e-07	2.83901e-07	1.15303e-07	2.42062e-08	0.999988	0.00103152	0.998655	0.000301582
3.6	0.4	0.000596053	0.000340609	0.000264679	0.00110697	0.996133	0.000340593	0.000252224	0.000241082	0.000207459	0.000140143	5.98393e-05	4.40102e-05	4.40183e-05	4.5334e-05	4.36458e-05	3.83839e-05	3.06401e-05	2.21997e-05	1.46565e-05	8.85557e-06	4.91833e-06	2.50349e-06	1.15915e-06	4.91289e-07	1.44368e-07	0.999984	0.00238423	0.996133	0.00146639
3.6	0.5	0.00166167	0.00094953	0.00137363	0.00308591	0.98513	0.000949525	0.00131115	0.00125961	0.00109381	0.000753007	0.000346627	0.000277684	0.000292611	0.000311953	0.000308436	0.000275768	0.000220907	0.0001582	0.00010164	5.90819e-05	3.13991e-05	1.53592e-05	6.89279e-06	2.80331e-06	6.02845e-07	0.999978	0.00664663	0.98513	0.00820117
3.6	0.6	0.0058907	0.00336612	0.00593183	0.0109399	0.936114	0.00336611	0.0056766	0.00549762	0.00484576	0.00343871	0.00176185	0.00157173	0.00176107	0.00195632	0.00199894	0.0018323	0.00149051	0.00107287	0.000686209	0.000394124	0.000206124	9.92012e-05	4.38759e-05	1.76171e-05	3.78402e-06	0.999963	0.0235628	0.936114	0.040287
3.6	0.7	0.0399407	0.0228232	0.0140999	0.0741755	0.718854	0.0228232	0.013527	0.0132088	0.0118452	0.00874598	0.00514023	0.00529705	0.00656531	0.00787318	0.00853708	0.00816463	0.00681463	0.0049547	0.00315591	0.00178373	0.000910614	0.000426616	0.000184181	7.26483e-05	1.5321e-05	0.999939	0.159763	0.718854	0.121323
3.6	0.8	0.166312	0.0950354	0.0119183	0.308865	0.202328	0.0950354	0.01147	0.011321	0.0103868	0.00807029	0.00548932	0.0063445	0.00835898	0.0104102	0.01158	0.0112648	0.00950623	0.00696134	0.00445734	0.00253152	0.00129885	0.000611116	0.000264323	0.000104135	2.18691e-05	0.999947	0.665248	0.202328	0.132371
3.6	0.9	0.208557	0.119176	0.00934277	0.387321	0.0467942	0.119176	0.00901803	0.00898781	0.00841409	0.00681825	0.00509643	0.00612148	0.00808942	0.0100327	0.0111186	0.0108007	0.00913069	0.00672586	0.00435451	0.00251482	0.00131761	0.000633234	0.000278494	0.000110794	2.33919e-05	0.999954	0.83423	0.0467942	0.11893
3.6	1	0.197585	0.112906	0.0117804	0.366943	0.0303024	0.112906	0.0113887	0.0114073	0.0108321	0.0091186	0.00749748	0.0096132	0.0131917	0.0167354	0.0187575	0.0182488	0.015312	0.0110941	0.00699744	0.00390034	0.00195938	0.00090246	0.000382879	0.0001485	3.07069e-05	0.999941	0.79034	0.0303024	0.179299
3.6	1.1	0.187466	0.107123	0.0131005	0.348151	0.0173684	0.107123	0.0126849	0.0127696	0.0123101	0.0107774	0.00963788	0.0129167	0.0180841	0.0231782	0.0260949	0.0253909	0.0212308	0.0152764	0.00953482	0.00523972	0.002587	0.00116964	0.000487934	0.000186817	3.81863e-05	0.999929	0.749864	0.0173684	0.232697
3.6	1.2	0.177531	0.101446	0.0137777	0.3297	0.00972863	0.101446	0.0133581	0.0134996	0.0131954	0.0119895	0.0115198	0.0159415	0.0226069	0.0291537	0.0329164	0.0320543	0.026784	0.0192336	0.0119647	0.00654381	0.00321124	0.00144183	0.000597338	0.000227347	4.61904e-05	0.999915	0.710123	0.00972863	0.280063
3.6	1.3	0.167086	0.0954776	0.0139617	0.310302	0.00566198	0.0954777	0.01355	0.0137251	0.0135742	0.0127656	0.0130836	0.0186682	0.026896	0.0350481	0.039865	0.0390276	0.0327345	0.0235658	0.0146767	0.00802268	0.00392607	0.00175378	0.000721724	0.000272838	5.50154e-05	0.999899	0.668343	0.00566198	0.325894
3.6	1.4	0.161708	0.0924047	0.0135512	0.300315	0.00328775	0.0924047	0.0131592	0.0133744	0.0133654	0.0128961	0.0137616	0.0199338	0.0289666	0.0380354	0.0435944	0.0430113	0.0363616	0.0263854	0.0165603	0.00911536	0.00448426	0.00200839	0.000826384	0.000311792	6.26587e-05	0.999886	0.646833	0.00328775	0.349766
3.6	1.5	0.155721	0.0889836	0.012808	0.289197	0.00211499	0.0889836	0.0124383	0.0126485	0.0126695	0.0123371	0.013556	0.0203779	0.0303959	0.0406645	0.0474684	0.0477457	0.041195	0.0305269	0.0195652	0.0109827	0.00549265	0.00248849	0.00103004	0.000389292	7.81761e-05	0.999859	0.622885	0.00211499	0.374858
3.6	1.6	0.149283	0.0853043	0.0120993	0.277239	0.00146902	0.0853043	0.0117491	0.0119425	0.0119468	0.0115959	0.0126843	0.0191638	0.0294413	0.041386	0.0506957	0.0531392	0.0476723	0.0366817	0.0243566	0.0140997	0.00722196	0.00332222	0.00138441	0.0005237	0.000104913	0.999811	0.59713	0.00146902	0.401211
3.6	1.7	0.148072	0.0846127	0.0116842	0.274991	0.00102975	0.0846127	0.0113446	0.0115228	0.0114934	0.0110532	0.0118137	0.0174153	0.0263626	0.0371746	0.0472248	0.0529211	0.0509078	0.0416388	0.0292762	0.0178209	0.00950184	0.00449386	0.00190119	0.000723532	0.000145198	0.999739	0.592289	0.00102975	0.40642
3.6	1.8	0.130955	0.0799807	0.0121759	0.238053	0.000886251	0.0748314	0.0118231	0.0120143	0.012	0.0115704	0.0124103	0.0183304	0.027797	0.0394295	0.0508409	0.0587657	0.0602158	0.0537343	0.0409204	0.0264743	0.0147396	0.00715988	0.00306589	0.0011699	0.000234553	0.999578	0.52382	0.000886251	0.474872
3.6	1.9	0.105198	0.0672968	0.0126426	0.184416	0.000807636	0.063883	0.0122793	0.0124955	0.0125349	0.0122064	0.0133367	0.0200169	0.030692	0.0439869	0.0575253	0.0679806	0.0721113	0.0681748	0.0568057	0.0404687	0.0241468	0.0123028	0.00541909	0.0020939	0.000421516	0.999243	0.420794	0.000807636	0.577642
3.6	2	0.0846817	0.0560765	0.0130314	0.144217	0.000710928	0.0537517	0.0126622	0.0129108	0.0130186	0.0128001	0.0141658	0.0213708	0.0327455	0.0468737	0.0614786	0.0734471	0.0796176	0.0778696	0.0680885	0.0524942	0.0346508	0.0190583	0.00880559	0.00348875	0.00071113	0.998727	0.338727	0.000710928	0.659289
3.6	2.1	0.0707699	0.0481382	0.0134354	0.117703	0.000618335	0.046469	0.01306	0.0133416	0.0135147	0.0133839	0.0148923	0.0223675	0.0339409	0.0481023	0.0626962	0.0749881	0.0822739	0.0825351	0.0750338	0.0609403	0.0434371	0.0263871	0.0132373	0.00551057	0.00116199	0.997938	0.28308	0.000618335	0.71424
3.6	2.2	0.0608271	0.0422701	0.0142418	0.0991881	0.000540827	0.041023	0.0138483	0.014171	0.0144194	0.0143822	0.0160772	0.023997	0.0359522	0.0501918	0.0644739	0.0762281	0.0831814	0.0838224	0.0775473	0.0649412	0.0482723	0.031193	0.0170082	0.00759003	0.00167481	0.997063	0.243308	0.000540827	0.753214
3.6	2.3	0.05494	0.038853	0.0150044	0.0881023	0.000490895	0.0378648	0.0145922	0.0149479	0.0152617	0.0153228	0.0172272	0.0256237	0.038032	0.0524572	0.0664995	0.0775728	0.0836057	0.0835299	0.0772266	0.0653804	0.04974	0.0332597	0.0191515	0.0092552	0.00223218	0.996174	0.21976	0.000490895	0.775923
3.6	2.4	0.0521153	0.0373969	0.0163125	0.0823815	0.000464714	0.0365676	0.0158658	0.0162607	0.0166271	0.0167388	0.018757	0.0275103	0.0401932	0.0546469	0.0683342	0.0785978	0.0834572	0.0821565	0.0750683	0.0632722	0.0484146	0.0328561	0.0193176	0.00972392	0.00263689	0.995674	0.208461	0.000464714	0.786748
3.6	2.5	0.0505985	0.0367594	0.0176917	0.0789934	0.000448013	0.0360426	0.0172072	0.0176358	0.0180323	0.0181514	0.0201986	0.0291437	0.0419135	0.0562813	0.069607	0.0791864	0.0831171	0.0808284	0.0729687	0.0609037	0.0464028	0.0316196	0.0188391	0.00971471	0.00309413	0.995379	0.202394	0.000448013	0.792537
3.7	0.1	4.10664e-05	2.34676e-05	2.41663e-05	7.62525e-05	0.999698	2.34734e-05	2.33622e-05	2.31774e-05	2.19302e-05	1.79115e-05	1.04003e-05	3.33739e-06	1.52637e-06	1.10183e-06	1.00694e-06	9.06228e-07	7.33871e-07	5.36253e-07	3.57402e-07	2.17961e-07	1.22472e-07	5.70033e-08	3.64784e-08	1.67336e-08	1.11744e-08	0.999993	0.00016426	0.999698	0.000130916
3.7	0.2	7.85062e-05	4.48603e-05	6.6884e-05	0.000145772	0.999318	4.48629e-05	6.45469e-05	6.39787e-05	6.03089e-05	4.90334e-05	2.83479e-05	9.10956e-06	4.13468e-06	2.94034e-06	2.56156e-06	2.26041e-06	1.88186e-06	1.43021e-06	9.94197e-07	6.28764e-07	3.64496e-07	1.83555e-07	8.30417e-08	4.05425e-08	2.50101e-08	0.999992	0.000314001	0.999318	0.000359738
3.7	0.3	0.000174432	9.96771e-05	0.000245632	0.000323951	0.997982	9.96763e-05	0.000236985	0.000234599	0.00022046	0.000178609	0.000103119	3.31024e-05	1.47269e-05	9.96257e-06	8.36204e-06	7.17813e-06	5.81399e-06	4.35522e-06	3.00244e-06	1.90125e-06	1.09603e-06	5.60011e-07	2.65774e-07	1.13755e-07	2.1693e-08	0.999989	0.000697737	0.997982	0.00130987
3.7	0.4	0.000360546	0.000206033	0.000998597	0.000669577	0.993225	0.000206012	0.00096346	0.000953332	0.000895136	0.000724939	0.000419131	0.000135857	6.08591e-05	4.10253e-05	3.40524e-05	2.86744e-05	2.27028e-05	1.65575e-05	1.10779e-05	6.79321e-06	3.82459e-06	1.95756e-06	9.18028e-07	3.81719e-07	7.64195e-08	0.999986	0.00144217	0.993225	0.00531935
3.7	0.5	0.000899556	0.000514025	0.00453499	0.00167062	0.971777	0.000514039	0.00437793	0.00433868	0.00408658	0.00332782	0.00194516	0.000658629	0.000322668	0.00023795	0.000207801	0.000178916	0.000142024	0.000102055	6.62571e-05	3.90924e-05	2.11256e-05	1.04925e-05	4.75247e-06	1.94322e-06	4.16942e-07	0.999981	0.00359824	0.971777	0.0246053
3.7	0.6	0.00257906	0.00147375	0.0170725	0.00478972	0.89327	0.00147375	0.0164972	0.0163997	0.0155462	0.0128021	0.0076429	0.00279938	0.0015846	0.00132092	0.00123196	0.00109668	0.000883694	0.00063566	0.000408434	0.000236487	0.000124948	6.07416e-05	2.70996e-05	1.09641e-05	2.36801e-06	0.99997	0.0103163	0.89327	0.0963845
3.7	0.7	0.0108694	0.00621108	0.0398171	0.020186	0.715539	0.00621108	0.0385133	0.038409	0.0366776	0.0306368	0.018842	0.00770655	0.00522603	0.00499657	0.00502754	0.00467308	0.00385596	0.00279799	0.00179082	0.00102261	0.000529551	0.000251962	0.000110291	4.39905e-05	9.39883e-06	0.999955	0.0434776	0.715539	0.240938
3.7	0.8	0.0665614	0.0380351	0.0500521	0.123614	0.392766	0.0380351	0.048461	0.0484907	0.0467012	0.0397405	0.025487	0.0120952	0.0100488	0.0109383	0.0117719	0.011353	0.00955278	0.00698243	0.00445885	0.00252153	0.00128677	0.000602285	0.000259656	0.0001023	2.158e-05	0.999939	0.266245	0.392766	0.340928
3.7	0.9	0.173719	0.099268	0.0295147	0.322621	0.0775464	0.099268	0.028623	0.0288053	0.0281236	0.0245853	0.016648	0.00912872	0.00851227	0.0096142	0.0104284	0.0100869	0.00852691	0.00628794	0.0040754	0.00235525	0.00123466	0.000593695	0.000261341	0.000104159	2.20754e-05	0.999954	0.694876	0.0775464	0.227532
3.7	1	0.165192	0.0943952	0.0335497	0.306784	0.0471334	0.0943952	0.0325616	0.0328482	0.0323113	0.0287813	0.0203908	0.0126407	0.0130432	0.015422	0.0170271	0.0165252	0.0138731	0.0100634	0.00635343	0.0035428	0.00177989	0.00081979	0.000347948	0.000135152	2.8052e-05	0.999944	0.660766	0.0471334	0.292045
3.7	1.1	0.156	0.0891426	0.0353253	0.289713	0.0274164	0.0891426	0.0343117	0.0346926	0.0343863	0.0312433	0.0232172	0.0161016	0.017874	0.0217292	0.0242273	0.0235631	0.0197286	0.0142141	0.0088764	0.00487522	0.00240408	0.00108563	0.000452739	0.000173551	3.56029e-05	0.999932	0.623998	0.0274164	0.348518
3.7	1.2	0.148202	0.0846869	0.0352224	0.275232	0.0151896	0.0846869	0.0342353	0.0346761	0.0346073	0.032056	0.0249694	0.0190925	0.022324	0.0276138	0.0309722	0.0301753	0.0252479	0.0181427	0.0112776	0.00615209	0.00300653	0.00134342	0.000554341	0.000210593	4.28153e-05	0.99992	0.592808	0.0151896	0.391922
3.7	1.3	0.142686	0.0815351	0.0334737	0.264989	0.0087425	0.0815351	0.0325534	0.033004	0.0331217	0.0312319	0.025464	0.0212481	0.0259266	0.0325658	0.0367794	0.0359804	0.0301937	0.0217465	0.0135415	0.00739495	0.00361388	0.00161265	0.000663757	0.000251377	5.09052e-05	0.999906	0.570746	0.0087425	0.420418
3.7	1.4	0.134654	0.0769453	0.0320863	0.250072	0.00535347	0.0769453	0.031217	0.0316855	0.0319409	0.0305663	0.0259616	0.0233693	0.0296345	0.0379254	0.0433577	0.0428185	0.0362118	0.0262447	0.016417	0.00898537	0.00438775	0.00195041	0.000798061	0.000300417	6.04337e-05	0.99989	0.538617	0.00535347	0.455919
3.7	1.5	0.133277	0.0761586	0.0296606	0.247515	0.00318214	0.0761586	0.0288637	0.0293344	0.0296979	0.0287348	0.0251029	0.0236354	0.0305709	0.0396562	0.0459576	0.0460546	0.0395605	0.0291443	0.0185366	0.0103086	0.00510284	0.00228987	0.000941299	0.000354607	7.12166e-05	0.999871	0.53311	0.00318214	0.463579
3.7	1.6	0.129202	0.0738297	0.0274486	0.239947	0.00214871	0.0738297	0.0267131	0.027158	0.0275209	0.0266946	0.0235154	0.0228428	0.0309023	0.0415401	0.049539	0.0510938	0.0451937	0.0342856	0.0224332	0.0128023	0.0064725	0.00294647	0.00122031	0.000460892	9.25784e-05	0.999833	0.516808	0.00214871	0.480876
3.7	1.7	0.126254	0.0721452	0.0253172	0.234472	0.00151812	0.0721452	0.024639	0.0250488	0.0253733	0.0245703	0.0215533	0.0208301	0.0284462	0.0397853	0.0504133	0.0551106	0.0513149	0.0409053	0.0280315	0.0166668	0.00870739	0.00405137	0.00169646	0.000642851	0.000129075	0.999767	0.505016	0.00151812	0.493233
3.7	1.8	0.125232	0.0741897	0.0241467	0.229944	0.00107832	0.0715609	0.0235001	0.0238888	0.0241786	0.0233357	0.0202701	0.019144	0.0256494	0.0357928	0.0463631	0.0536802	0.0541635	0.0466789	0.034245	0.0215924	0.011823	0.00567936	0.00242004	0.000923628	0.000185759	0.999666	0.500926	0.00107832	0.497661
3.7	1.9	0.104391	0.0653713	0.0241156	0.186145	0.000955794	0.0616569	0.0234732	0.023881	0.0242332	0.0235285	0.0206788	0.0199642	0.0272925	0.038747	0.051226	0.0611423	0.0650624	0.0609931	0.048938	0.0330505	0.0190715	0.00948806	0.00411854	0.00158322	0.000319146	0.999427	0.417564	0.000955794	0.580907
3.7	2	0.0825088	0.053769	0.0237881	0.142447	0.000842218	0.0513106	0.0231586	0.023585	0.024011	0.023488	0.020936	0.0207048	0.0288465	0.0415137	0.0557033	0.0679052	0.074551	0.0731836	0.0635092	0.0474401	0.0297447	0.0156847	0.00705033	0.00275546	0.000560323	0.998997	0.330035	0.000842218	0.66812
3.7	2.1	0.0671656	0.0451169	0.0232989	0.11297	0.000705961	0.04341	0.0226857	0.0231234	0.0236069	0.023238	0.0209381	0.0210109	0.0294702	0.042497	0.0572365	0.0704989	0.0790119	0.0801854	0.0729953	0.0587059	0.040587	0.0233681	0.011119	0.00447917	0.000925448	0.99835	0.268662	0.000705961	0.728982
3.7	2.2	0.0568078	0.039082	0.0230004	0.0935075	0.000599342	0.037834	0.0223973	0.0228432	0.0233682	0.0231126	0.0209969	0.021264	0.0298313	0.0428062	0.0573854	0.0706847	0.0799391	0.0828957	0.078198	0.0660868	0.049042	0.0310676	0.0162242	0.00691956	0.00148456	0.997379	0.227231	0.000599342	0.769548
3.7	2.3	0.0492913	0.034572	0.0234298	0.0796746	0.000513801	0.0336273	0.0228174	0.0232843	0.0238653	0.0237187	0.0217394	0.0222405	0.0311865	0.0443814	0.0588127	0.0715907	0.0802678	0.0831698	0.0793643	0.0688096	0.0530552	0.0355239	0.0200615	0.00925574	0.00209605	0.99635	0.197165	0.000513801	0.798671
3.7	2.4	0.0445607	0.031756	0.0240269	0.0709205	0.000456144	0.0310057	0.0234001	0.0238867	0.024513	0.0244528	0.0226182	0.023443	0.0329067	0.0464274	0.0607405	0.0728841	0.0805814	0.0825616	0.078426	0.0684663	0.0539052	0.0373392	0.0222141	0.011056	0.00276229	0.995311	0.178243	0.000456144	0.816611
3.7	2.5	0.0425988	0.030767	0.0256109	0.0668972	0.000427292	0.0301323	0.0249434	0.0254663	0.0261504	0.0261352	0.0242918	0.0252016	0.0349071	0.0484041	0.0623382	0.0736832	0.0801991	0.0808556	0.0756971	0.0655037	0.0516362	0.0362216	0.0220372	0.0114454	0.00322808	0.994779	0.170395	0.000427292	0.823956
3.7	2.6	0.0412344	0.030123	0.0277068	0.0640033	0.000405177	0.0295769	0.0269854	0.0275557	0.0283147	0.0283528	0.0264484	0.0272815	0.0369756	0.0501482	0.0635097	0.0740284	0.0794866	0.0790172	0.0729208	0.0622712	0.0486472	0.0340738	0.0208888	0.011059	0.00362081	0.994636	0.164938	0.000405177	0.829293
3.8	0.1	2.91618e-05	1.66658e-05	0.000110309	5.4121e-05	0.999183	1.66676e-05	0.000107018	0.000107674	0.000106242	9.77267e-05	7.82112e-05	4.79375e-05	2.58702e-05	7.66126e-06	2.70281e-06	1.27947e-06	8.06287e-07	5.59625e-07	3.7993e-07	2.40091e-07	1.30177e-07	4.7045e-08	-5.36004e-09	-6.68351e-09	-1.64958e-08	0.999994	0.000116616	0.999183	0.000694767
3.8	0.2	6.11617e-05	3.49667e-05	0.000316743	0.000113597	0.997755	3.49335e-05	0.00030734	0.000309305	0.00030489	0.000280122	0.000223943	0.000137213	7.39487e-05	2.19599e-05	7.75079e-06	3.67565e-06	2.25816e-06	1.52268e-06	1.01294e-06	6.29961e-07	3.60192e-07	1.81389e-07	1.00417e-07	4.75144e-08	1.53148e-08	0.999993	0.000244659	0.997755	0.00199302
3.8	0.3	0.000115149	6.58066e-05	0.000952686	0.000213833	0.99356	6.57963e-05	0.000924275	0.000929296	0.000914672	0.000838492	0.00066869	0.000408903	0.00021935	6.49893e-05	2.24917e-05	1.02401e-05	6.04481e-06	3.99654e-06	2.64964e-06	1.67597e-06	9.66409e-07	5.00182e-07	2.42452e-07	9.37234e-08	1.13021e-08	0.999991	0.000460585	0.99356	0.00597027
3.8	0.4	0.000227498	0.000130002	0.00350709	0.000422465	0.977126	0.000129998	0.00340254	0.00341958	0.00336331	0.00308066	0.00245522	0.00150202	0.000805716	0.000239801	8.30473e-05	3.7446e-05	2.16492e-05	1.39747e-05	8.99967e-06	5.48926e-06	3.11182e-06	1.61432e-06	7.55263e-07	3.23703e-07	5.80856e-08	0.999988	0.000909963	0.977126	0.0219524
3.8	0.5	0.000506853	0.000289632	0.0137801	0.000941323	0.911171	0.000289628	0.0133722	0.0134461	0.0132414	0.0121578	0.00972821	0.0059925	0.00325129	0.000993946	0.000365195	0.00017849	0.000108875	7.09848e-05	4.48566e-05	2.64877e-05	1.44627e-05	7.2683e-06	3.32293e-06	1.3605e-06	2.72905e-07	0.999984	0.00202744	0.911171	0.0867851
3.8	0.6	0.00109644	0.000626531	0.0403029	0.00203623	0.738059	0.000626544	0.0391258	0.0393904	0.0389071	0.0359204	0.028999	0.018122	0.0100783	0.00325741	0.00134975	0.000762421	0.000510085	0.000343978	0.000217071	0.000125693	6.68383e-05	3.27432e-05	1.4707e-05	5.99236e-06	1.29792e-06	0.999979	0.00438575	0.738059	0.257534
3.8	0.7	0.00268307	0.00153319	0.0744251	0.00498287	0.502515	0.00153318	0.0722834	0.072872	0.0722355	0.0671713	0.0549152	0.0350607	0.0202554	0.00716158	0.00351453	0.00233399	0.00170611	0.00119107	0.000756443	0.000434297	0.000227363	0.000109525	4.84955e-05	1.95234e-05	4.2072e-06	0.999973	0.0107323	0.502515	0.486726
3.8	0.8	0.0104838	0.00599075	0.0994962	0.0194699	0.284947	0.00599076	0.0966742	0.0975901	0.0971065	0.0910638	0.0756428	0.0496912	0.0302249	0.0120577	0.00710225	0.00538249	0.0041729	0.00296703	0.0018802	0.00106455	0.000546171	0.000257508	0.000111898	4.44085e-05	9.44243e-06	0.999968	0.0419353	0.284947	0.673086
3.8	0.9	0.0754649	0.0431228	0.0820161	0.140149	0.111294	0.0431228	0.0797333	0.080635	0.0806713	0.0765903	0.0651444	0.0446361	0.0291824	0.0135629	0.00949515	0.00792327	0.00639466	0.00462777	0.00296073	0.00168786	0.000871135	0.00041262	0.000179632	7.11915e-05	1.50697e-05	0.999965	0.30186	0.111294	0.586811
3.8	1	0.0966775	0.0552443	0.0738801	0.179544	0.051668	0.0552443	0.0718598	0.0727866	0.073189	0.0703364	0.061279	0.0438335	0.0306827	0.0162336	0.0126577	0.0110306	0.00898348	0.00646471	0.00407839	0.00227847	0.0011477	0.000530166	0.000225793	8.80221e-05	1.83543e-05	0.999962	0.38671	0.051668	0.561584
3.8	1.1	0.0901842	0.0515338	0.0753696	0.167485	0.0298178	0.0515338	0.0733364	0.074353	0.0750481	0.0728652	0.0648651	0.0483009	0.0359317	0.0212189	0.0178479	0.0159902	0.0130928	0.00937852	0.0058506	0.00321366	0.00158446	0.00071529	0.000298432	0.00011457	2.35752e-05	0.999954	0.360737	0.0298178	0.609399
3.8	1.2	0.0896254	0.0512145	0.0722413	0.166447	0.0172398	0.0512145	0.0703175	0.0713419	0.072254	0.0708472	0.0644284	0.0499402	0.0393073	0.0255582	0.0227222	0.0207403	0.01706	0.0122132	0.00759399	0.00414884	0.00203082	0.000909116	0.000376125	0.000143367	2.92875e-05	0.999944	0.358502	0.0172398	0.624203
3.8	1.3	0.0891883	0.0509647	0.0681719	0.165635	0.0103274	0.0509647	0.0663764	0.0673627	0.0684066	0.0676763	0.0628113	0.0506527	0.0420496	0.0298622	0.0278007	0.0258048	0.0213659	0.0153438	0.00955569	0.00522368	0.00255625	0.00114302	0.000471971	0.000179471	3.65486e-05	0.999932	0.356753	0.0103274	0.632852
3.8	1.4	0.0886719	0.0506697	0.0639933	0.164676	0.00620839	0.0506697	0.0623226	0.0632313	0.0643087	0.0640695	0.0605172	0.0506147	0.0440832	0.0339011	0.0328479	0.0310082	0.0259088	0.0187226	0.0117108	0.00641551	0.00313694	0.00139703	0.000573267	0.000216573	4.37842e-05	0.999919	0.354688	0.00620839	0.639023
3.8	1.5	0.0880156	0.0502946	0.0600298	0.163458	0.00398884	0.0502946	0.0584722	0.0593789	0.0605245	0.0606174	0.0579869	0.0499412	0.0451997	0.0371979	0.0373352	0.0359309	0.0304583	0.022293	0.0141057	0.00780228	0.0038404	0.00171513	0.000703367	0.000265094	5.34133e-05	0.999903	0.352062	0.00398884	0.643851
3.8	1.6	0.0893012	0.0510292	0.055712	0.165845	0.00259493	0.0510293	0.0542718	0.0551424	0.0563016	0.0566359	0.0547163	0.0481841	0.0447688	0.0388642	0.0403391	0.0398546	0.034637	0.0259912	0.0168568	0.00954216	0.00478881	0.00216794	0.000895472	0.000338314	6.81676e-05	0.999876	0.357205	0.00259493	0.640077
3.8	1.7	0.0888197	0.0507541	0.0515576	0.164951	0.00180804	0.0507541	0.0502268	0.0510425	0.0521453	0.0525267	0.0509168	0.0452832	0.0432787	0.0397925	0.0435083	0.0448807	0.0406474	0.0317469	0.0213937	0.0125363	0.00646794	0.00298234	0.00124296	0.000470761	9.47912e-05	0.999829	0.355279	0.00180804	0.642742
3.8	1.8	0.0921229	0.0526416	0.0469911	0.171085	0.00130441	0.0526416	0.0457781	0.0465194	0.0475102	0.047807	0.0462287	0.0409628	0.0391279	0.0366999	0.042389	0.0469885	0.045568	0.0378621	0.0270203	0.0166648	0.00895917	0.00425115	0.00180089	0.000686953	0.000138791	0.99975	0.368491	0.00130441	0.629955
3.8	1.9	0.0876939	0.053559	0.0449569	0.159412	0.000995521	0.0501108	0.0437968	0.0445073	0.0454554	0.0457284	0.044175	0.039054	0.037213	0.0350521	0.0413544	0.0481489	0.0506364	0.0458996	0.0352337	0.0231353	0.0130601	0.00640343	0.00276078	0.00105936	0.000214023	0.999616	0.350776	0.000995521	0.647845
3.8	2	0.0702292	0.0449325	0.0437769	0.123101	0.000870974	0.042654	0.0426501	0.0433603	0.0443511	0.0447933	0.0436216	0.0391173	0.0381303	0.0370629	0.0450906	0.0542645	0.0596545	0.0582842	0.0492509	0.0351509	0.0211384	0.010821	0.00478399	0.00185738	0.000376879	0.999325	0.280917	0.000870974	0.717537
3.8	2.1	0.0566914	0.0375469	0.0420671	0.096538	0.000741512	0.0359892	0.0409865	0.041683	0.042687	0.0432481	0.0423845	0.0384156	0.038038	0.0377104	0.0467644	0.0575552	0.0652644	0.0666545	0.0604083	0.0474609	0.0313134	0.017098	0.00785791	0.00311392	0.000639765	0.998858	0.226766	0.000741512	0.771351
3.8	2.2	0.0470749	0.0320252	0.0401917	0.0782847	0.000606729	0.0309149	0.0391607	0.0398358	0.0408315	0.041466	0.0408371	0.0373185	0.0373717	0.0375087	0.047009	0.0586196	0.0678665	0.0715734	0.0679161	0.0570502	0.0413898	0.0249679	0.0122414	0.00502004	0.00105102	0.998133	0.1883	0.000606729	0.809227
3.8	2.3	0.0404455	0.0281107	0.0387452	0.065943	0.000506471	0.0272828	0.0377523	0.0384095	0.0393937	0.0400733	0.0396127	0.0364413	0.0368151	0.037246	0.0468332	0.0585844	0.0683904	0.0734436	0.0718909	0.063175	0.048805	0.0322765	0.0175499	0.00766273	0.00167207	0.997061	0.161782	0.000506471	0.834773
3.8	2.4	0.0354301	0.0250595	0.0384355	0.056805	0.000427972	0.0244259	0.0374515	0.0381094	0.0391088	0.0398494	0.0395436	0.0366457	0.0373849	0.0380766	0.047766	0.0593036	0.0686881	0.073546	0.0725285	0.0651168	0.0521218	0.0362557	0.0212882	0.0101794	0.00236217	0.99591	0.141721	0.000427972	0.853762
3.8	2.5	0.0319682	0.0229423	0.0385638	0.0505216	0.000372706	0.0224407	0.0375771	0.0382416	0.039262	0.0400577	0.039885	0.0372572	0.0384854	0.0395755	0.0494919	0.060771	0.0693962	0.0733075	0.0717016	0.0645208	0.0525096	0.0376916	0.0232245	0.0119396	0.00309297	0.994798	0.127873	0.000372706	0.866552
3.8	2.6	0.0306098	0.0222396	0.0401568	0.0477737	0.000344031	0.0218161	0.0391297	0.0398238	0.0408953	0.041751	0.0416406	0.0390582	0.0404603	0.0413952	0.0509219	0.0614496	0.0689865	0.0716477	0.068975	0.0613564	0.0497955	0.0360363	0.0226063	0.0120421	0.00349491	0.994406	0.122439	0.000344031	0.871623
3.8	2.7	0.0294188	0.0216008	0.0423306	0.0454146	0.000320079	0.0212411	0.0412484	0.0419833	0.0431254	0.0440652	0.0440357	0.0414232	0.0428383	0.043468	0.0523329	0.0618618	0.0682479	0.0697268	0.066023	0.0577985	0.0463	0.0333075	0.0210021	0.0114127	0.00383353	0.99436	0.117675	0.000320079	0.876365
3.9	0.1	2.18818e-05	1.25039e-05	0.000430095	4.06298e-05	0.996758	1.25052e-05	0.000418357	0.000423476	0.000426269	0.000414244	0.000376354	0.000305101	0.000206395	0.000106576	2.94888e-05	8.51644e-06	2.71951e-06	1.04128e-06	4.93477e-07	2.64216e-07	1.38068e-07	6.31634e-08	2.53504e-08	2.46122e-08	1.93791e-08	0.999995	8.75208e-05	0.996758	0.00314966
3.9	0.2	4.20361e-05	2.40186e-05	0.00113	7.81464e-05	0.991559	2.40131e-05	0.00109921	0.00111256	0.00111976	0.00108759	0.000986964	0.000799059	0.000539915	0.000278538	7.73088e-05	2.23897e-05	7.19895e-06	2.77805e-06	1.29738e-06	6.70464e-07	3.6029e-07	1.82928e-07	9.05531e-08	3.24581e-08	-2.439e-10	0.999994	0.000168214	0.991559	0.00826589
3.9	0.3	8.18084e-05	4.67595e-05	0.00344591	0.000151939	0.974575	4.67388e-05	0.00335148	0.00338942	0.00340589	0.00330052	0.00298699	0.00241146	0.00162523	0.000836767	0.000232683	6.7165e-05	2.12354e-05	7.92139e-06	3.5809e-06	1.83475e-06	9.81162e-07	5.08923e-07	2.37814e-07	9.28735e-08	1.2573e-08	0.999992	0.000327246	0.974575	0.0250899
3.9	0.4	0.000139826	7.98894e-05	0.0106169	0.000259649	0.922274	7.99063e-05	0.0103255	0.0104383	0.0104813	0.0101463	0.00917129	0.00739669	0.00498258	0.00256544	0.000715939	0.000206897	6.50192e-05	2.38138e-05	1.04736e-05	5.23166e-06	2.69843e-06	1.34082e-06	6.16082e-07	2.46536e-07	5.16874e-08	0.99999	0.000559271	0.922274	0.0771565
3.9	0.5	0.000262803	0.000150178	0.0339521	0.000488087	0.751382	0.000150164	0.0330236	0.0333891	0.0335437	0.0325103	0.029445	0.0238179	0.0161101	0.00833477	0.00234867	0.000691583	0.000225012	8.61736e-05	3.90112e-05	1.94657e-05	9.88013e-06	4.81429e-06	2.18125e-06	8.95268e-07	1.88157e-07	0.999988	0.00105123	0.751382	0.247554
3.9	0.6	0.000398042	0.000227447	0.0693171	0.000739212	0.488754	0.00022746	0.0674342	0.0682155	0.0686339	0.0667229	0.0607329	0.0494767	0.0337779	0.0176624	0.0050752	0.00156424	0.000556095	0.000238515	0.000117622	6.07888e-05	3.08405e-05	1.48466e-05	6.63348e-06	2.69479e-06	5.87991e-07	0.999988	0.00159216	0.488754	0.509642
3.9	0.7	0.000618594	0.000353483	0.0979659	0.00114883	0.26846	0.000353482	0.0953248	0.0964838	0.0972463	0.0949057	0.0869766	0.0715941	0.0495666	0.0263555	0.00783387	0.0026175	0.00106906	0.000530226	0.000287224	0.000154549	7.91125e-05	3.79182e-05	1.68028e-05	6.78417e-06	1.47514e-06	0.999989	0.00247439	0.26846	0.729054
3.9	0.8	0.0014496	0.000828342	0.11354	0.00269214	0.135437	0.000828346	0.110501	0.111904	0.112997	0.110769	0.102371	0.0854056	0.0602501	0.032801	0.0102713	0.00384957	0.00184129	0.00103397	0.000595534	0.000326268	0.000166423	7.88621e-05	3.45314e-05	1.38062e-05	2.96466e-06	0.999988	0.00579843	0.135437	0.858753
3.9	0.9	0.00880733	0.00503276	0.114453	0.0163565	0.0780764	0.00503276	0.111414	0.11289	0.114235	0.11261	0.105242	0.0894418	0.0647964	0.0365222	0.0123842	0.00540855	0.00304529	0.00189239	0.00113975	0.000633208	0.000322799	0.000151949	6.59935e-05	2.61867e-05	5.57711e-06	0.999985	0.0352293	0.0780764	0.886679
3.9	1	0.0384687	0.0219821	0.10113	0.0714418	0.0358869	0.0219821	0.0984705	0.0998478	0.101319	0.100605	0.0953925	0.0830329	0.062209	0.0366395	0.0137382	0.00696423	0.00439457	0.00287573	0.00175829	0.000975498	0.000493072	0.000229513	9.85431e-05	3.86957e-05	8.14087e-06	0.999982	0.153875	0.0358869	0.810221
3.9	1.1	0.0334452	0.0191116	0.102204	0.0621126	0.0219492	0.0191116	0.0995346	0.100956	0.102625	0.102457	0.0982859	0.0872807	0.0673177	0.0412427	0.0169055	0.00952994	0.0064063	0.00427575	0.00260278	0.00141805	0.000697988	0.000315448	0.000131905	5.08045e-05	1.05205e-05	0.999978	0.133781	0.0219492	0.844248
3.9	1.2	0.0357961	0.0204549	0.0986662	0.0664784	0.0136604	0.0204549	0.0961058	0.0974921	0.0992553	0.0996059	0.0966416	0.0875404	0.0695104	0.0443551	0.0199173	0.0122916	0.00866726	0.00588486	0.00359497	0.00195359	0.000956044	0.000428934	0.000178056	6.81576e-05	1.40239e-05	0.999973	0.143184	0.0136604	0.843128
3.9	1.3	0.0386194	0.0220682	0.0945301	0.0717218	0.00839715	0.0220682	0.0920908	0.0934091	0.0951964	0.0959488	0.0940398	0.0867597	0.0708348	0.0470892	0.0231444	0.0154248	0.0112918	0.00777881	0.00477625	0.00259778	0.001269	0.000567207	0.000234321	8.92646e-05	1.82659e-05	0.999965	0.154478	0.00839715	0.837091
3.9	1.4	0.041762	0.023864	0.0900928	0.0775581	0.00543368	0.023864	0.0877786	0.0889969	0.0907335	0.0917467	0.090676	0.085013	0.0712307	0.0493159	0.0264642	0.0188471	0.0142476	0.00996311	0.00616774	0.00337074	0.00165002	0.000737136	0.000303777	0.000115351	2.35052e-05	0.999956	0.167048	0.00543368	0.827474
3.9	1.5	0.0432999	0.0247428	0.0861657	0.0804141	0.00366973	0.0247428	0.0839604	0.0851173	0.0867923	0.0879507	0.0874978	0.0831797	0.0714135	0.0515196	0.0301529	0.0228272	0.0178079	0.012676	0.00794256	0.004378	0.00215361	0.000963057	0.000396054	0.000149894	3.0422e-05	0.999944	0.1732	0.00366973	0.823075
3.9	1.6	0.0467879	0.026736	0.0815036	0.0868919	0.00245711	0.026736	0.0794223	0.0805436	0.0822201	0.0835104	0.0834463	0.0800485	0.0700202	0.0523921	0.0331761	0.0265367	0.0214137	0.0156301	0.010007	0.00561964	0.00280426	0.00126476	0.000521663	0.000197322	3.99538e-05	0.999927	0.187152	0.00245711	0.810318
3.9	1.7	0.0493418	0.0281953	0.0772157	0.0916348	0.00174297	0.0281953	0.075246	0.0763204	0.0779503	0.0792849	0.0794949	0.0768297	0.0682513	0.0527135	0.0358283	0.0302512	0.0254351	0.0192518	0.0127539	0.00738831	0.00378264	0.00173682	0.000723486	0.000274792	5.57406e-05	0.999899	0.197367	0.00174297	0.800789
3.9	1.8	0.0509983	0.0291419	0.0728756	0.094711	0.00128371	0.0291419	0.0710175	0.0720358	0.0735883	0.0748874	0.0751927	0.0729629	0.0655538	0.0522299	0.0380675	0.0343878	0.0306087	0.024404	0.0169676	0.0102554	0.00542879	0.00254735	0.00107215	0.000408314	8.27464e-05	0.999851	0.203993	0.00128371	0.794574
3.9	1.9	0.0582102	0.0344747	0.0675343	0.106893	0.000935792	0.033263	0.0658111	0.0667458	0.0681486	0.0692517	0.0693296	0.0669774	0.0599288	0.0478632	0.0360789	0.035186	0.0340944	0.0292861	0.0218123	0.0140036	0.00778534	0.00378329	0.00162467	0.00062407	0.000126862	0.999772	0.232841	0.000935792	0.765996
3.9	2	0.050611	0.0316947	0.0656746	0.0902425	0.000782118	0.029896	0.064	0.0649165	0.0663094	0.0674618	0.0677102	0.0657226	0.0592802	0.0480326	0.0373835	0.0382454	0.0399636	0.0377105	0.030551	0.020986	0.0122856	0.00618636	0.00270939	0.00104859	0.000213643	0.999618	0.202444	0.000782118	0.796391
3.9	2.1	0.0405596	0.0264361	0.0633153	0.070014	0.000664894	0.0252288	0.0617024	0.0625966	0.0639804	0.0652066	0.0656996	0.0642258	0.0586082	0.0483983	0.0390507	0.0417292	0.045839	0.0464246	0.041392	0.031273	0.0196563	0.0104033	0.00469883	0.00184456	0.000377543	0.999326	0.162239	0.000664894	0.836422
3.9	2.2	0.0338803	0.0227613	0.0605237	0.0569801	0.000556899	0.0218997	0.058983	0.0598441	0.0611915	0.062433	0.0630595	0.0619278	0.0569384	0.047598	0.0393043	0.0432216	0.0491235	0.0520008	0.0493802	0.0409983	0.0285586	0.0162387	0.00769375	0.00310632	0.000646759	0.99885	0.135521	0.000556899	0.862772
3.9	2.3	0.0290719	0.0200033	0.0576381	0.0478464	0.000456847	0.0193658	0.0561713	0.0569953	0.058294	0.0595218	0.0602261	0.059357	0.0549188	0.0463863	0.0390246	0.0438529	0.0510909	0.0558412	0.0553118	0.0485907	0.036981	0.0233425	0.0118237	0.00495981	0.00105837	0.998131	0.116287	0.000456847	0.881386
3.9	2.4	0.0254795	0.0178731	0.0550562	0.0411781	0.000380406	0.0173872	0.0536556	0.0544455	0.0556971	0.0569023	0.0576533	0.0569851	0.0530131	0.0452019	0.0386268	0.0440167	0.0520005	0.0579625	0.0591537	0.0542096	0.0436515	0.0301203	0.0170303	0.00763534	0.0017062	0.997022	0.101918	0.000380406	0.894724
3.9	2.5	0.0227192	0.0161925	0.053969	0.0361509	0.000321193	0.0158141	0.0525964	0.0533734	0.0546109	0.0558241	0.0566382	0.0561496	0.0525435	0.0452377	0.0391401	0.0447735	0.0527169	0.0585558	0.0599823	0.0558808	0.0463936	0.0334493	0.0203768	0.0100755	0.00239566	0.995881	0.0908767	0.000321193	0.904683
3.9	2.6	0.0205135	0.0148167	0.0533055	0.0322059	0.000276316	0.0145179	0.0519502	0.0527202	0.0539523	0.05518	0.0560583	0.0557452	0.052526	0.0458133	0.0403214	0.0462993	0.0540741	0.0593264	0.0601462	0.0559326	0.0470222	0.0348802	0.0221896	0.0117726	0.00317441	0.994721	0.082054	0.000276316	0.91239
3.9	2.7	0.0196253	0.0143369	0.0544447	0.0304525	0.000251853	0.0140865	0.0530606	0.0538485	0.0551125	0.0563823	0.0573187	0.0570862	0.0539742	0.0473827	0.0417939	0.0472787	0.054096	0.058193	0.0579515	0.0531372	0.0444029	0.0331435	0.021505	0.0118541	0.0036068	0.994326	0.0785013	0.000251853	0.915573
3.9	2.8	0.0188089	0.0138754	0.0560262	0.0288862	0.00023135	0.0136652	0.0546021	0.0554145	0.0567216	0.0580478	0.0590588	0.0589131	0.0558382	0.0492281	0.0434055	0.0482677	0.0540342	0.0569773	0.0557112	0.0502015	0.0413118	0.0305295	0.0197876	0.011046	0.0038304	0.99442	0.0752357	0.00023135	0.918953
3.95	2.9	0.0148958	0.0110597	0.0594362	0.0227157	0.000193314	0.0109121	0.0579272	0.0587174	0.0599907	0.0613148	0.0624566	0.0628266	0.0610518	0.0547411	0.0515669	0.0461137	0.0488278	0.0514447	0.050914	0.0464699	0.0386531	0.0288459	0.0189125	0.0107127	0.00380343	0.994504	0.0595833	0.000193314	0.934727
